# Supplementary material for: Spliceosome induction is a druggable dependency of RAS-driven senescence and cancer
Source: Nat Commun. 2026 Apr 15;17:5208. doi: 10.1038/s41467-026-71564-z (PMC13254117; doi:10.1038/s41467-026-71564-z)
Supplement: Supplementary file 4 — Sup Dataset 2 [file 41467_2026_71564_MOESM4_ESM.xlsx]

## Sheet: Sup Data 2
Gene Symbol	Pool Catalog Number
siGENOME Non-targeting Control	D-001206-13
siGENOME Non-targeting Control	D-001206-14
AQR	M-022214-01
BCAS2	M-012708-00
BUB3	M-006826-01
BUD13	M-014974-00
BUD31	M-018665-00
C19orf43	M-014270-01
C9orf78	M-020231-01
CACTIN	M-031204-01
CCAR1	M-013828-00
CCDC12	M-015455-01
CD2BP2	M-020057-00
CDC40	M-013213-00
CDC5L	M-011237-00
CDK11A	M-181567-01
CHERP	M-016176-01
CRNKL1	M-019013-01
CTNNBL1	M-017535-00
CWC15	M-020788-01
CWC22	M-023101-01
CWC27	M-020024-01
CXorf56	M-013901-00
DDX23	M-019861-00
DDX41	M-010394-00
DDX42	M-012393-00
DDX46	M-021234-00
DDX5	M-003774-01
DHX15	M-011250-01
DHX16	M-011477-00
DHX35	M-013065-00
DHX38	M-013428-01
DHX8	M-010506-02
DNAJC8	M-020627-01
EFTUD2	M-019851-00
EIF4A3	M-020762-00
FAM32A	M-020251-01
FAM50A	M-012678-00
FAM50B	M-019978-00
FRG1	M-011864-01
FUS	M-009497-02
GPATCH1	M-016826-00
GPKOW	M-015129-00
HNRNPA0	M-012314-01
HNRNPA1	M-008221-02
HNRNPA2B1	M-011690-01
HNRNPA3	M-019347-01
HNRNPAB	M-013483-01
HNRNPD	M-004079-01
HNRNPDL	M-012070-01
HNRNPF	M-013449-02
HNRNPH1	M-012107-00
HNRNPH2	M-013245-01
HNRNPH3	M-012440-00
HNRNPK	M-011692-00
HNRNPL	M-011293-01
HNRNPM	M-013452-01
HNRNPR	M-010905-02
HNRNPU	M-013501-01
HNRNPUL1	M-004132-00
HNRNPUL2	M-032789-01
HSPA8	M-017609-01
HSPB1	M-005269-01
HTATSF1	M-016645-00
IK	M-012190-01
ISY1	M-013894-01
KIN	M-012460-01
LSM1	M-005124-01
LSM2	M-017813-00
LSM3	M-020240-01
LSM4	M-017025-00
LSM5	M-019555-00
LSM6	M-019754-01
LSM7	M-021189-02
LUC7L	M-015452-00
MAGOH	M-011327-00
MFAP1	M-020071-01
NAA38	M-014876-01
NCBP1	M-019672-01
NCBP2	M-015327-02
NOSIP	M-007204-01
PCBP1	M-012243-01
PCBP2	M-012002-01
PHF5A	M-014987-01
PLRG1	M-019593-01
PPIE	M-009466-01
PPIG	M-008293-01
PPIH	M-008907-00
PPIL1	M-008256-00
PPIL2	M-007205-01
PPIL3	M-009868-00
PPWD1	M-004742-00
PQBP1	M-012716-01
PRCC	M-015816-00
PRPF18	M-011497-01
PRPF19	M-004668-02
PRPF3	M-019836-00
PRPF31	M-020525-01
PRPF38A	M-014833-01
PRPF4	M-015638-00
PRPF40A	M-027984-02
PRPF4B	M-004074-04
PRPF6	M-012821-01
PRPF8	M-012252-02
PUF60	M-012505-00
RALY	M-012392-00
RBM10	M-009065-00
RBM17	M-005158-01
RBM22	M-021186-00
RBM25	M-021976-01
RBM39	M-011965-00
RBM5	M-009220-01
RBM8A	M-003531-00
RBMX	M-011691-01
RBMX2	M-020763-01
RNF113A	M-006590-01
RNPC3	M-021646-01
SAP18	M-012140-00
SART1	M-017283-01
SART3	M-013447-01
SDE2	M-016456-02
SF1	M-012662-00
SF3A1	M-016051-01
SF3A2	M-018282-01
SF3A3	M-019808-01
SF3B1	M-020061-02
SF3B2	M-026599-03
SF3B3	M-020085-01
SF3B4	M-017190-00
SF3B5	M-014706-00
SF3B6	M-020260-01
SF3B6	M-020260-01
SFSWAP	M-011893-01
SLU7	M-017191-01
SMNDC1	M-016257-00
SMU1	M-021129-01
SNIP1	M-016479-00
SNRNP200	M-014161-00
SNRNP27	M-012758-00
SNRNP40	M-019860-01
SNRNP70	M-018811-02
SNRPA	M-019435-00
SNRPA1	M-019577-01
SNRPB	M-017766-00
SNRPB2	M-016910-00
SNRPC	M-019574-00
SNRPD1	M-012353-00
SNRPD2	M-013617-00
SNRPD3	M-019085-00
SNRPE	M-019719-01
SNRPF	M-019575-01
SNRPG	M-016821-00
SNRPG	M-016821-00
SNRPN	M-011776-03
SNU13	M-019900-01
SNW1	M-012446-00
SREK1	M-016865-01
SRPK1	M-003982-02
SRPK2	M-004839-01
SRRM1	M-020041-01
SRRM2	M-015368-02
SRSF1	M-018672-01
SRSF10	M-012914-03
SRSF11	M-011929-02
SRSF2	M-019711-00
SRSF3	M-030081-00
SRSF4	M-005151-00
SRSF5	M-007279-00
SRSF6	M-016067-01
SRSF7	M-015909-01
SRSF9	M-019529-00
SUGP1	M-017511-00
SYF2	M-020239-01
SYNCRIP	M-016218-00
TCERG1	M-012278-01
TFIP11	M-019966-01
THRAP3	M-019907-01
TRA2A	M-019480-01
TRA2B	M-007278-00
TXNL4A	M-008361-00
U2AF1	M-012325-01
U2AF2	M-012380-01
U2SURP	M-023607-01
UBL5	M-014320-01
USP39	M-006087-01
WBP11	M-013343-00
WDR83	M-014860-02
XAB2	M-004914-01
ZMAT2	M-017090-00
ZNF830	M-015142-01
ZRSR2	M-006596-01
