# Supplementary material for: Spliceosome induction is a druggable dependency of RAS-driven senescence and cancer
Source: Nat Commun. 2026 Apr 15;17:5208. doi: 10.1038/s41467-026-71564-z (PMC13254117; doi:10.1038/s41467-026-71564-z)
Supplement: Supplementary file 5 — Sup Dataset 3 [file 41467_2026_71564_MOESM5_ESM.xlsx]

## Sheet: Sup Data 3
Gene Symbol	Duplex Catalog Number
ON-TARGETplus Non-targeting Control	D-001810-01
ON-TARGETplus Non-targeting Control	D-001810-02
ON-TARGETplus Non-targeting Control	D-001810-03
ON-TARGETplus Non-targeting Control	D-001810-04
SF3B2	J-026599-09
SF3B2	J-026599-10
SF3B2	J-026599-11
SF3B2	J-026599-12
ZNF830	J-015142-09
ZNF830	J-015142-10
ZNF830	J-015142-11
ZNF830	J-015142-12
XAB2	J-004914-09
XAB2	J-004914-10
XAB2	J-004914-11
XAB2	J-004914-12
SRSF1	J-018672-09
SRSF1	J-018672-10
SRSF1	J-018672-11
SRSF1	J-018672-12
MFAP1	J-020071-18
MFAP1	J-020071-19
MFAP1	J-020071-20
MFAP1	J-020071-21
C19orf43	J-014270-18
C19orf43	J-014270-19
C19orf43	J-014270-20
C19orf43	J-014270-21
RBM5	J-009220-07
RBM5	J-009220-08
RBM5	J-009220-09
RBM5	J-009220-10
DDX41	J-010394-05
DDX41	J-010394-06
DDX41	J-010394-07
DDX41	J-010394-08
SLU7	J-017191-09
SLU7	J-017191-10
SLU7	J-017191-11
SLU7	J-017191-12
RBM39	J-011965-05
RBM39	J-011965-06
RBM39	J-011965-07
RBM39	J-011965-08
UBL5	J-014320-05
UBL5	J-014320-06
UBL5	J-014320-07
UBL5	J-014320-08
SYNCRIP	J-016218-05
SYNCRIP	J-016218-06
SYNCRIP	J-016218-07
SYNCRIP	J-016218-08
SF3B1	J-020061-13
SF3B1	J-020061-14
SF3B1	J-020061-15
SF3B1	J-020061-16
CWC22	J-023101-17
CWC22	J-023101-18
CWC22	J-023101-19
CWC22	J-023101-20
PUF60	J-012505-09
PUF60	J-012505-10
PUF60	J-012505-11
PUF60	J-012505-12
KIN	J-012460-05
KIN	J-012460-06
KIN	J-012460-07
KIN	J-012460-08
ISY1	J-013894-09
ISY1	J-013894-10
ISY1	J-013894-11
ISY1	J-013894-12
HNRNPA3	J-019347-05
HNRNPA3	J-019347-06
HNRNPA3	J-019347-07
HNRNPA3	J-019347-08
