# Supplementary material for: Spliceosome induction is a druggable dependency of RAS-driven senescence and cancer
Source: Nat Commun. 2026 Apr 15;17:5208. doi: 10.1038/s41467-026-71564-z (PMC13254117; doi:10.1038/s41467-026-71564-z)
Supplement: Supplementary file 6 — Sup Dataset 4 [file 41467_2026_71564_MOESM6_ESM.xlsx]

## Sheet: Sup Data 4
Gene Symbol	Duplex Catalog Number
ON-TARGETplus Non-targeting Control	D-001810-01
ON-TARGETplus Non-targeting Control	D-001810-02
F3	J-004462-05
F3	J-004462-06
F3	J-004462-07
F3	J-004462-08
SLC4A2	J-007582-09
SLC4A2	J-007582-10
SLC4A2	J-007582-11
SLC4A2	J-007582-12
NTAN1	J-018383-09
NTAN1	J-018383-10
NTAN1	J-018383-11
NTAN1	J-018383-12
RRBP1	J-011891-17
RRBP1	J-011891-18
RRBP1	J-011891-19
RRBP1	J-011891-20
DDX49	J-017975-09
DDX49	J-017975-10
DDX49	J-017975-11
DDX49	J-017975-12
ILK	J-004499-05
ILK	J-004499-06
ILK	J-004499-07
ILK	J-004499-08
UACA	J-013795-05
UACA	J-013795-06
UACA	J-013795-07
UACA	J-013795-08
PAPOLA	J-018882-05
PAPOLA	J-018882-06
PAPOLA	J-018882-07
PAPOLA	J-018882-08
MLX	J-009724-05
MLX	J-009724-06
MLX	J-009724-07
MLX	J-009724-08
SOD2	J-009784-05
SOD2	J-009784-06
SOD2	J-009784-07
SOD2	J-009784-08
ATP13A3	J-008131-09
ATP13A3	J-008131-10
ATP13A3	J-008131-11
ATP13A3	J-008131-12
PDCD6	J-004440-07
PDCD6	J-004440-08
PDCD6	J-004440-09
PDCD6	J-004440-10
TOR1B	J-014203-09
TOR1B	J-014203-10
TOR1B	J-014203-11
TOR1B	J-014203-12
MMS19	J-017823-09
MMS19	J-017823-10
MMS19	J-017823-11
MMS19	J-017823-12
VEGFA	J-003550-08
VEGFA	J-003550-09
VEGFA	J-003550-10
VEGFA	J-003550-11
PPP2R3C	J-018203-09
PPP2R3C	J-018203-10
PPP2R3C	J-018203-11
PPP2R3C	J-018203-12
IGF2BP2	J-017705-05
IGF2BP2	J-017705-06
IGF2BP2	J-017705-07
IGF2BP2	J-017705-08
HIF1A	J-004018-07
HIF1A	J-004018-08
HIF1A	J-004018-09
HIF1A	J-004018-10
TCF3	J-009384-05
TCF3	J-009384-06
TCF3	J-009384-07
TCF3	J-009384-08
STK25	J-004873-05
STK25	J-004873-06
STK25	J-004873-07
STK25	J-004873-08
SSFA2	J-015325-18
SSFA2	J-015325-19
SSFA2	J-015325-20
SSFA2	J-015325-21
MICAL1	J-010192-05
MICAL1	J-010192-06
MICAL1	J-010192-07
MICAL1	J-010192-08
SCRIB	J-010500-05
SCRIB	J-010500-06
SCRIB	J-010500-07
SCRIB	J-010500-08
RPAIN	J-014848-09
RPAIN	J-014848-10
RPAIN	J-014848-11
RPAIN	J-014848-12
PTPN12	J-008064-11
PTPN12	J-008064-12
PTPN12	J-008064-13
PTPN12	J-008064-14
ABLIM3	J-020382-09
ABLIM3	J-020382-10
ABLIM3	J-020382-11
ABLIM3	J-020382-12
UBAP2L	J-021220-09
UBAP2L	J-021220-10
UBAP2L	J-021220-11
UBAP2L	J-021220-12
CAST	J-017433-05
CAST	J-017433-06
CAST	J-017433-07
CAST	J-017433-08
ARNTL2	J-009284-06
ARNTL2	J-009284-07
ARNTL2	J-009284-08
ARNTL2	J-009284-09
PTS	J-010377-06
PTS	J-010377-07
PTS	J-010377-08
PTS	J-010377-09
SLC35F5	J-010744-17
SLC35F5	J-010744-18
SLC35F5	J-010744-19
SLC35F5	J-010744-20
HNRNPM	J-013452-05
HNRNPM	J-013452-06
HNRNPM	J-013452-07
HNRNPM	J-013452-08
KIFC3	J-008338-06
KIFC3	J-008338-07
KIFC3	J-008338-08
KIFC3	J-008338-09
ITGB1BP1	J-011927-05
ITGB1BP1	J-011927-06
ITGB1BP1	J-011927-07
ITGB1BP1	J-011927-08
PXN	J-005163-05
PXN	J-005163-06
PXN	J-005163-07
PXN	J-005163-08
MRPL33	J-017401-17
MRPL33	J-017401-18
MRPL33	J-017401-19
MRPL33	J-017401-20
LCMT1	J-009425-06
LCMT1	J-009425-07
LCMT1	J-009425-08
LCMT1	J-009425-09
APTX	J-013368-05
APTX	J-013368-06
APTX	J-013368-07
APTX	J-013368-08
TOMM34	J-016439-17
TOMM34	J-016439-18
TOMM34	J-016439-19
TOMM34	J-016439-20
TMEM138	J-020266-18
TMEM138	J-020266-19
TMEM138	J-020266-20
TMEM138	J-020266-21
MAP4K4	J-003971-10
MAP4K4	J-003971-11
MAP4K4	J-003971-12
MAP4K4	J-003971-13
RHBDF1	J-015651-19
RHBDF1	J-015651-20
RHBDF1	J-015651-21
RHBDF1	J-015651-22
YIPF3	J-013995-17
YIPF3	J-013995-18
YIPF3	J-013995-19
YIPF3	J-013995-20
MTDH	J-018531-09
MTDH	J-018531-10
MTDH	J-018531-11
MTDH	J-018531-12
TFDP1	J-003327-12
TFDP1	J-003327-13
TFDP1	J-003327-14
TFDP1	J-003327-15
AUP1	J-012410-09
AUP1	J-012410-10
AUP1	J-012410-11
AUP1	J-012410-12
C9orf78	J-020231-18
C9orf78	J-020231-19
C9orf78	J-020231-20
C9orf78	J-020231-21
CCDC90B	J-016774-17
CCDC90B	J-016774-18
CCDC90B	J-016774-19
CCDC90B	J-016774-20
SDHA	J-009398-06
SDHA	J-009398-07
SDHA	J-009398-08
SDHA	J-009398-09
MICAL2	J-010189-05
MICAL2	J-010189-06
MICAL2	J-010189-07
MICAL2	J-010189-08
CELF1	J-020166-05
CELF1	J-020166-06
CELF1	J-020166-07
CELF1	J-020166-08
AP2M1	J-008170-05
AP2M1	J-008170-06
AP2M1	J-008170-07
AP2M1	J-008170-08
FBXW5	J-013389-05
FBXW5	J-013389-06
FBXW5	J-013389-07
FBXW5	J-013389-08
EIF4G3	J-019530-05
EIF4G3	J-019530-06
EIF4G3	J-019530-07
EIF4G3	J-019530-08
P4HA2	J-006367-09
P4HA2	J-006367-10
P4HA2	J-006367-11
P4HA2	J-006367-12
DLG1	J-009415-05
DLG1	J-009415-06
DLG1	J-009415-07
DLG1	J-009415-08
ARFGAP3	J-019207-05
ARFGAP3	J-019207-06
ARFGAP3	J-019207-07
ARFGAP3	J-019207-08
SUPT5H	J-016234-05
SUPT5H	J-016234-06
SUPT5H	J-016234-07
SUPT5H	J-016234-08
DNM1L	J-012092-06
DNM1L	J-012092-07
DNM1L	J-012092-08
DNM1L	J-012092-09
RMDN1	J-021013-18
RMDN1	J-021013-19
RMDN1	J-021013-20
RMDN1	J-021013-21
BECN1	J-010552-05
BECN1	J-010552-06
BECN1	J-010552-07
BECN1	J-010552-08
PRKAG1	J-009056-05
PRKAG1	J-009056-06
PRKAG1	J-009056-07
PRKAG1	J-009056-08
SAP30BP	J-016834-05
SAP30BP	J-016834-06
SAP30BP	J-016834-07
SAP30BP	J-016834-08
APOPT1	J-014885-18
APOPT1	J-014885-19
APOPT1	J-014885-20
APOPT1	J-014885-21
BRD8	J-006377-05
BRD8	J-006377-06
BRD8	J-006377-07
BRD8	J-006377-08
CHD4	J-009774-05
CHD4	J-009774-06
CHD4	J-009774-07
CHD4	J-009774-08
METTL5	J-020695-09
METTL5	J-020695-10
METTL5	J-020695-11
METTL5	J-020695-12
PSMG1	J-019539-09
PSMG1	J-019539-10
PSMG1	J-019539-11
PSMG1	J-019539-12
SNX14	J-013190-09
SNX14	J-013190-10
SNX14	J-013190-11
SNX14	J-013190-12
PSMD13	J-011369-09
PSMD13	J-011369-10
PSMD13	J-011369-11
PSMD13	J-011369-12
DDX39A	J-004920-09
DDX39A	J-004920-10
DDX39A	J-004920-11
DDX39A	J-004920-12
PPP4C	J-008486-06
PPP4C	J-008486-07
PPP4C	J-008486-08
PPP4C	J-008486-09
ARL16	J-023333-09
ARL16	J-023333-10
ARL16	J-023333-11
ARL16	J-023333-12
PABPC4	J-011528-09
PABPC4	J-011528-10
PABPC4	J-011528-11
PABPC4	J-011528-12
ZNF207	J-019557-05
ZNF207	J-019557-06
ZNF207	J-019557-07
ZNF207	J-019557-08
RRP36	J-015067-17
RRP36	J-015067-18
RRP36	J-015067-19
RRP36	J-015067-20
CARS	J-010335-09
CARS	J-010335-10
CARS	J-010335-11
CARS	J-010335-12
KDM1A	J-009223-05
KDM1A	J-009223-06
KDM1A	J-009223-07
KDM1A	J-009223-08
ERCC1	J-006311-05
ERCC1	J-006311-06
ERCC1	J-006311-07
ERCC1	J-006311-08
REXO2	J-020245-09
REXO2	J-020245-10
REXO2	J-020245-11
REXO2	J-020245-12
IFRD2	J-016430-17
IFRD2	J-016430-18
IFRD2	J-016430-19
IFRD2	J-016430-20
SCYL1	J-005373-05
SCYL1	J-005373-06
SCYL1	J-005373-08
SCYL1	J-005373-17
FASTK	J-005317-07
FASTK	J-005317-08
FASTK	J-005317-09
FASTK	J-005317-10
COPS7A	J-020873-09
COPS7A	J-020873-10
COPS7A	J-020873-11
COPS7A	J-020873-12
EIF2AK4	J-005314-05
EIF2AK4	J-005314-06
EIF2AK4	J-005314-07
EIF2AK4	J-005314-08
ACLY	J-004915-05
ACLY	J-004915-06
ACLY	J-004915-07
ACLY	J-004915-08
CHTF8	J-032354-05
CHTF8	J-032354-06
CHTF8	J-032354-07
CHTF8	J-032354-08
ZC3H14	J-014468-09
ZC3H14	J-014468-10
ZC3H14	J-014468-11
ZC3H14	J-014468-12
DPM2	J-017561-18
DPM2	J-017561-19
DPM2	J-017561-20
DPM2	J-017561-21
EIF3K	J-020216-17
EIF3K	J-020216-18
EIF3K	J-020216-19
EIF3K	J-020216-20
TSTA3	J-011412-09
TSTA3	J-011412-10
TSTA3	J-011412-11
TSTA3	J-011412-12
RARS2	J-013767-18
RARS2	J-013767-19
RARS2	J-013767-20
RARS2	J-013767-21
HNRNPAB	J-013483-09
HNRNPAB	J-013483-10
HNRNPAB	J-013483-11
HNRNPAB	J-013483-12
HNRNPUL2	J-032789-05
HNRNPUL2	J-032789-06
HNRNPUL2	J-032789-07
HNRNPUL2	J-032789-08
C12orf10	J-013747-17
C12orf10	J-013747-18
C12orf10	J-013747-19
C12orf10	J-013747-20
DDX5	J-003774-05
DDX5	J-003774-06
DDX5	J-003774-07
DDX5	J-003774-08
AKR1A1	J-005087-11
AKR1A1	J-005087-12
AKR1A1	J-005087-13
AKR1A1	J-005087-14
RHOT2	J-008340-09
RHOT2	J-008340-10
RHOT2	J-008340-11
RHOT2	J-008340-12
STAT6	J-006690-07
STAT6	J-006690-08
STAT6	J-006690-09
STAT6	J-006690-10
UROD	J-013415-05
UROD	J-013415-06
UROD	J-013415-07
UROD	J-013415-08
HNRNPH1	J-012107-05
HNRNPH1	J-012107-06
HNRNPH1	J-012107-07
HNRNPH1	J-012107-08
NAGK	J-006750-05
NAGK	J-006750-06
NAGK	J-006750-07
NAGK	J-006750-08
FLNA	J-012579-05
FLNA	J-012579-06
FLNA	J-012579-07
FLNA	J-012579-08
ARFGAP2	J-018614-09
ARFGAP2	J-018614-10
ARFGAP2	J-018614-11
ARFGAP2	J-018614-12
GMPR2	J-009583-05
GMPR2	J-009583-06
GMPR2	J-009583-07
GMPR2	J-009583-08
ANXA6	J-011210-05
ANXA6	J-011210-06
ANXA6	J-011210-07
ANXA6	J-011210-08
SHMT2	J-004906-05
SHMT2	J-004906-06
SHMT2	J-004906-07
SHMT2	J-004906-08
TPM1	J-017837-05
TPM1	J-017837-06
TPM1	J-017837-07
TPM1	J-017837-08
UAP1	J-017160-09
UAP1	J-017160-10
UAP1	J-017160-11
UAP1	J-017160-12
FLOT1	J-010636-05
FLOT1	J-010636-06
FLOT1	J-010636-07
FLOT1	J-010636-08
KHDRBS1	J-020019-05
KHDRBS1	J-020019-06
KHDRBS1	J-020019-07
KHDRBS1	J-020019-08
CHD3	J-023015-05
CHD3	J-023015-06
CHD3	J-023015-07
CHD3	J-023015-08
SEC31A	J-014166-09
SEC31A	J-014166-10
SEC31A	J-014166-11
SEC31A	J-014166-12
LTBP2	J-011078-05
LTBP2	J-011078-06
LTBP2	J-011078-07
LTBP2	J-011078-08
COL6A3	J-003646-06
COL6A3	J-003646-07
COL6A3	J-003646-08
COL6A3	J-003646-09
MYL6	J-013091-05
MYL6	J-013091-06
MYL6	J-013091-07
MYL6	J-013091-08
COL5A1	J-011015-05
COL5A1	J-011015-06
COL5A1	J-011015-07
COL5A1	J-011015-08
PSPH	J-011888-07
PSPH	J-011888-08
PSPH	J-011888-09
PSPH	J-011888-10
FKBP10	J-008360-09
FKBP10	J-008360-10
FKBP10	J-008360-11
FKBP10	J-008360-12
NAB2	J-020080-05
NAB2	J-020080-06
NAB2	J-020080-07
NAB2	J-020080-08
PCBP2	J-012002-05
PCBP2	J-012002-06
PCBP2	J-012002-07
PCBP2	J-012002-08
POSTN	J-020118-05
POSTN	J-020118-06
POSTN	J-020118-07
POSTN	J-020118-08
PCBP4	J-013201-05
PCBP4	J-013201-06
PCBP4	J-013201-07
PCBP4	J-013201-08
GOLGA2	J-017282-05
GOLGA2	J-017282-06
GOLGA2	J-017282-07
GOLGA2	J-017282-08
GNAS	J-010825-06
GNAS	J-010825-07
GNAS	J-010825-08
GNAS	J-010825-09
UBXN6	J-008785-09
UBXN6	J-008785-10
UBXN6	J-008785-11
UBXN6	J-008785-12
TNFRSF1A	J-005197-05
TNFRSF1A	J-005197-06
TNFRSF1A	J-005197-07
TNFRSF1A	J-005197-08
SLC39A13	J-007568-17
SLC39A13	J-007568-18
SLC39A13	J-007568-19
SLC39A13	J-007568-20
AP1S2	J-017445-17
AP1S2	J-017445-18
AP1S2	J-017445-19
AP1S2	J-017445-20
MFGE8	J-021466-05
MFGE8	J-021466-06
MFGE8	J-021466-07
MFGE8	J-021466-08
NEXN	J-016402-09
NEXN	J-016402-10
NEXN	J-016402-11
NEXN	J-016402-12
PRMT2	J-004033-05
PRMT2	J-004033-06
PRMT2	J-004033-07
PRMT2	J-004033-08
