# Supplementary material for: Spliceosome induction is a druggable dependency of RAS-driven senescence and cancer
Source: Nat Commun. 2026 Apr 15;17:5208. doi: 10.1038/s41467-026-71564-z (PMC13254117; doi:10.1038/s41467-026-71564-z)
Supplement: Supplementary file 7 — Sup Dataset 5 [file 41467_2026_71564_MOESM7_ESM.xlsx]

## Sheet: Sup Data 5
Gene Symbol	Duplex Catalog Number
ON-TARGETplus Non-targeting Control	D-001810-01
ON-TARGETplus Non-targeting Control	D-001810-02
SUPT5H	J-016234-05
SUPT5H	J-016234-06
SUPT5H	J-016234-07
SUPT5H	J-016234-08
PCBP2	J-012002-05
PCBP2	J-012002-06
PCBP2	J-012002-07
PCBP2	J-012002-08
ZNF207	J-019557-05
ZNF207	J-019557-06
ZNF207	J-019557-07
ZNF207	J-019557-08
CHD4	J-009774-05
CHD4	J-009774-06
CHD4	J-009774-07
CHD4	J-009774-08
PAPOLA	J-018882-05
PAPOLA	J-018882-06
PAPOLA	J-018882-07
PAPOLA	J-018882-08
NAB2	J-020080-05
NAB2	J-020080-06
NAB2	J-020080-07
NAB2	J-020080-08
DPM2	J-017561-18
DPM2	J-017561-19
DPM2	J-017561-20
DPM2	J-017561-21
HNRNPM	J-013452-05
HNRNPM	J-013452-06
HNRNPM	J-013452-07
HNRNPM	J-013452-08
TOR1B	J-014203-09
TOR1B	J-014203-10
TOR1B	J-014203-11
TOR1B	J-014203-12
TSTA3	J-011412-09
TSTA3	J-011412-10
TSTA3	J-011412-11
TSTA3	J-011412-12
SDHA	J-009398-06
SDHA	J-009398-07
SDHA	J-009398-08
SDHA	J-009398-09
PDCD6	J-004440-07
PDCD6	J-004440-08
PDCD6	J-004440-09
PDCD6	J-004440-10
MLX	J-009724-05
MLX	J-009724-06
MLX	J-009724-07
MLX	J-009724-08
