# Supplementary material for: Spliceosome induction is a druggable dependency of RAS-driven senescence and cancer
Source: Nat Commun. 2026 Apr 15;17:5208. doi: 10.1038/s41467-026-71564-z (PMC13254117; doi:10.1038/s41467-026-71564-z)
Supplement: Supplementary file 10 — Source Data [file 41467_2026_71564_MOESM10_ESM.xlsx]

## Sheet: Figure1
Figure 1b								Figure 1c											Figure1d					Figure1e						Figure1g
	Protein Count	-log10 Benjamini	Enrichment	Pathway					Gene	log2 FC	all other proteins	other splicing factors	U2	U2rel	U4/U5/U6	Complex A	Complex B/Bact			SIG UP	UNCHANGED	SIG DOWN				Transcriptomics	Proteomics				SF3B1 Nuclear Intensity				RBM39 Nuclear Intensity				SF3B4 Nuclear Intensity				DHX15 Nuclear Intensity				PUF60 Nuclear Intensity
	80	7.96944	1.73706	Spliceosome					ESYT2	0.788423	4.08252									63.0542	30.5419	6.40394			Gene	Transcriptomics log2 FC	all proteins w/o SF log2 FC	Splicing Factors log2 FC			Control	Quiescent	Ras d6		Control	Quiescent	Ras d6		Control	Quiescent	Ras d6		Control	Quiescent	Ras d6		Control	Quiescent	Ras d6
	46	7.30263	2.03329	Ribosome biogenesis in eukaryotes					MED19	0.565847	3.84412														ESYT2	-0.377744	0.788423				0.743138	0.702149	1.1391		0.739166	0.797919	1.23443		0.181173	0.129861	0.890698		0.352311	0.500669	1.75361		0.708329	0.757953	1.34017
	38	4.56682	1.91963	mRNA surveillance pathway					ARHGAP10	-0.129748	0.162909														MED19	-0.0396278	0.565847				0.827215	0.680718	1.37596		0.829294	1.11755	1.30983		0.276542	0.164784	1.07324		0.307835	0.363391	1.86772		0.757169	0.683078	1.19601
	59	1.59241	1.4179	RNA transport					ILVBL	-0.055584	0.104716														ARHGAP10	-0.276479	-0.129748				0.853035	1.00463	1.48664		0.81946	0.926371	1.28466		0.840384	0.214517	0.0268333		0.688602	0.306205	0.749138		0.84807	0.729115	1.7687
	23	0.217362	1.53871	RNA degradation					SH3PXD2B	-0.569072	3.55663														ILVBL	-0.138876	-0.055584				1.17231	0.702005	0.939979		0.794691	1.00905	1.09145		0.788669	0.548481	0.310974		0.799979	0.422954	2.02066		0.811704	0.824005	1.73593
	18	0.0743278	1.59127	Basal transcription factors					CNOT1	-0.982635	3.96291														SH3PXD2B	0.764738	-0.569072				0.920507	0.77392	1.51459		0.937955	0.795906	1.4015		0.882549	0.0859678	1.86047		0.503282	0.449475	0.415391		0.852038	0.686704	1.2009
	26	0	1.39909	Transcriptional misregulation in cancer					ZNF316	-0.0133926	0.0538177														CNOT1	0.2575	-0.982635				0.903601	0.948944	1.37749		1.11652	1.10414	1.76038		0.285616	0.133153	1.27858		0.552021	0.220612	0.636327		0.834999	0.818432	1.16245
	7	0	2.1659	Circadian rhythm					SMCHD1	0.201359	1.77138														ZNF316	0.102353	-0.0133926				0.890523	0.825431	1.19051		0.820047	0.773072	1.74044		0.31017	0.0859381	1.46175		0.576017	0.253772	1.68104		0.913192	0.687721	1.44628
	18	0	1.43728	Thyroid hormone signaling pathway					POM121C	0.57748	6.22531														SMCHD1	-0.140435	0.201359				0.828936	0.839163	1.19387		1.09045	0.867903	1.58708		0.449297	0.384054	1.51023		0.811107	0.655864	1.05748		1.02985	0.813101	1.15936
									GPR89B	-0.336758	1.13836														POM121C	0.147371	0.57748				0.922279	0.889756	1.46631		0.776185	0.816513	0.981529		0.275917	0.264474	1.61386		0.229266	0.292424	2.22524		0.960345	0.595509	1.31036
									NACA	-0.598211	1.96495														GPR89B	0.102945	-0.336758				0.76113	0.631733	1.33753		1.20614	0.925087	1.58646		0.202583	0.185971	0.814221		1.10284	0.47516	2.34048		0.870569	0.715896	0.797395
									C11orf98	1.18663	8.36137														NACA	-0.0374715	-0.598211				0.853008	0.860236	1.00321		0.823357	0.703051	2.2748		0.45995	0.291129	1.48233		0.601094	0.468825	1.87255		0.958835	0.891558	1.37073
									AGPS	-0.219124	1.39784														C11orf98		1.18663				0.888444	0.893008	1.16822		0.862158	0.818035	1.88714		0.865757	0.105277	1.13835		0.925205	0.491741	2.65194		0.857775	0.743475	1.37277
									KIF2A	-1.05239	7.39303														AGPS	0.911299	-0.219124				0.707835	0.57896	1.05027		0.742499	1.01427	1.67881		0.501593	0.341339	3.51133		0.552532	0.6157	1.35064		0.620967	0.763019	0.849589
									DDX39A	0.706464	4.48493														KIF2A	-0.122418	-1.05239				0.828598	0.734594	1.18952		0.769464	0.818718	1.70509		0.256786	0.156366	0.782367		0.499942	0.348972	1.70186		0.821677	0.779136	1.22574
									MYO1C	-1.12551	8.51242														DDX39A	-0.695641	0.706464				0.875424	0.963782	1.25067		0.822848	0.887014	2.41282		0.145534	0.0425072	1.43177		0.878941	0.279311	0.519214		0.803046	0.793185	1.91504
									SMAP	0.00859204	0.0262099														MYO1C	-0.388735	-1.12551				0.948885	0.810932	1.48675		0.936997	0.894698	1.16805		0.347537	0.225394	1.66284		0.660559	0.317628	0.61789		0.588396	0.990909	1.91201
									NDUFS8	-0.0602257	0.213916														SMAP		0.00859204				0.812218	0.945419	1.06714		1.21932	1.05368	1.89675		0.595458	0.468875	0.472034		1.13584	0.32471	1.06292		0.848512	0.713309	2.04643
									PSMD11	0.0704624	0.510596														NDUFS8	-0.152257	-0.0602257				0.865829	1.03034	1.20286		0.81483	0.771926	0.916721		0.674572	0.46302	0.981151		0.504353	0.221761	0.729709		1.01162	0.701956	1.47458
									PSMD12	0.0338496	0.149605														PSMD11	0.0807331	0.0704624				1.00374	1.01565	1.37368		0.790786	0.908973	1.62745		1.05699	0.434354	0.842947		0.652721	0.810783	1.91619		0.697023	0.656637	1.19531
									MEN1	-0.433082	3.75035														PSMD12	0.324975	0.0338496				0.984465	0.940921	1.25481		0.830325	0.868127	1.17241		1.2096	0.217169	1.17532		1.17526	0.358519	1.96374		0.859346	0.806672	1.57866
									CBX4	0.0791946	0.354486														MEN1	0.152629	-0.433082				0.761722	0.833361	1.82248		0.891988	0.940133	1.3051		0.449417	0.28873	1.1437		1.13504	0.631445	1.18658		0.820033	0.690001	1.30809
									PGRMC1	-0.199003	0.73727														CBX4	0.332053	0.0791946				0.984707	1.11767	2.05865		0.80562	0.790969	2.06448		0.267156	0.297788	0.711671		1.06273	0.910353	1.76739		1.03053	0.745691	1.69442
									SUPT5H	-0.030998	0.15695														PGRMC1	-0.168744	-0.199003				0.82815	0.55971	1.84049		1.07538	0.865477	1.71752		0.957461	0.287329	0.492892		0.784273	0.643379	2.22693		1.02849	0.814637	1.39253
									TAF4	0.244857	2.0984														SUPT5H	0.531255	-0.030998				1.01424	0.833937	1.40725		1.14534	0.971012	2.17901		0.828659	0.475401	0.877051		0.850996	0.523359	1.58177		0.936907	0.941671	2.20499
									RFXAP	0.00807411	0.0317843														TAF4	-0.273386	0.244857				0.873649	1.22494	1.20273		1.17678	0.902427	2.17389		1.02633	0.0717541	1.45049		0.717244	0.414104	1.19138		0.921123	0.69071	1.81161
									HIP1	-0.472691	1.16457														RFXAP	-0.330096	0.00807411				0.860256	0.758026	1.2662		1.12119	0.90774	1.73339		0.162207	0.31972	0.861571		0.576901	0.731055	1.83541		0.886267	0.873416	1.41718
									EIF3F	-0.587057	2.27849														HIP1	0.0415422	-0.472691				0.880842	0.828707	1.17419		0.895321	0.991307	1.9906		1.565	0.343797	0.761076		1.2339	0.515482	1.96074		0.911232	0.77291	1.21932
									ARNTL	0.881049	4.24809														EIF3F	-0.5953	-0.587057				0.815458	0.715468	1.32229		0.780856	0.830669	2.61988		1.13487	0.26735	1.01135		0.972912	0.493342	0.989198		0.896513	0.671807	1.81815
									QSOX1	-0.481748	3.00423														ARNTL	0.713956	0.881049				1.14547	0.969639	2.01845		0.727926	0.898365	1.46492		0.23481	0.199112	0.902707		1.09692	0.410725	0.75013		0.988227	0.744202	1.21703
									WASL	-0.231823	1.60883														QSOX1	0.686721	-0.481748				0.762852	0.873068	1.42248		0.924482	0.830912	1.46789		1.03169	0.196057	1.29804		0.961312	0.259666	2.00128		1.02165	0.858597	1.28325
									IPO5	-0.499126	2.51259														WASL	0.507483	-0.231823				1.0996	0.831063	1.84025		0.913695	0.793027	1.55697		0.435829	0.271655	0.576849		0.951598	0.571381	1.26674		1.09081	0.844042	0.936712
									IGF2BP3	-0.854417	4.29077														IPO5	-0.25658	-0.499126				0.895602	1.01155	1.31202		0.815807	0.879574	2.0973		0.236598	0.392219	1.39477		0.407798	0.875523	0.662406		0.90681	0.813093	1.6153
									RTCA	0.991528	4.06484														IGF2BP3	0.113229	-0.854417				0.817763	0.948305	1.1603		0.862603	1.03478	2.3938		0.411811	0.444902	1.08796		1.1149	0.922533	2.34258		0.744405	0.889793	0.908377
									PIK3C2A	0.107898	0.447544														RTCA	0.479619	0.991528				0.948013	1.06112	1.22162		1.13684	0.955595	1.82822		0.95688	0.384054	0.715366		0.752821	0.566892	1.60706		0.726125	0.812223	2.04759
									GOLIM4	-0.807205	2.61716														PIK3C2A	0.469562	0.107898				0.939753	1.21398	0.969156		0.744713	0.878107	2.18981		1.17436	0.387258	1.03756		0.839926	0.408132	0.685891		0.8679	0.766602	2.12624
									MEIS1	-1.60114	7.53887														GOLIM4	0.760321	-0.807205				1.02998	1.17907	1.53995		1.16673	0.952322	2.50775		0.525372	0.287314	1.0216		0.823798	0.6262	2.05095		1.08742	0.872248	1.94832
									EXOC5	0.4223	2.96006														MEIS1	-0.190602	-1.60114				0.827301	1.0639	0.913508		0.781255	0.804869	1.66646		1.0669	0.53084	0.44082		1.14149	0.94429	3.1496		0.777137	0.784333	1.6134
									PSMD14	-0.016826	0.10152														EXOC5	0.293036	0.4223				0.929697	0.933078	1.33285		0.920732	1.02937	1.39776		0.321314	0.529395	0.579262		1.66088	0.760296	3.69737		0.784826	0.909947	1.75397
									BIN1	-0.708789	2.73312														PSMD14	0.255748	-0.016826				0.900065	1.32533	1.78621		0.925793	0.971232	1.46735		0.642658	0.369304	0.683228		0.665401	0.68924	2.43579		1.03657	0.833182	1.94004
									KPNA3	0.422465	3.2324														BIN1	-0.242971	-0.708789				0.878774	1.03582	1.61292		0.855543	0.889311	1.3245		0.948626	0.34265	2.54514		1.35911	0.567924	3.59461		0.829335	0.735263	1.26899
									PES1	1.02558	8.56732														KPNA3	-0.140078	0.422465				0.930971	0.884105	1.27594		0.817049	0.908611	1.8872		1.24987	0.503635	1.06807		0.68706	0.564957	1.59941		0.734999	0.747542	1.49441
									SDCBP	-1.0185	2.51206														PES1	-0.0426646	1.02558				1.06108	0.821802	1.50144		0.877447	0.926041	1.91094		1.09815	0.37069	2.24473		0.978531	0.36844	2.26369		0.864793	1.03135	2.19303
									MPHOSPH10	0.97115	8.12588														SDCBP	-0.10461	-1.0185				0.901069	0.953099	1.81284		0.942984	1.25968	1.99079		1.28842	0.234527	0.659032		1.96243	0.971321	1.23095		0.98416	0.927864	1.73162
									NOP56	0.659572	4.99599														MPHOSPH10	0.335911	0.97115				0.938534	1.28885	1.284		0.766113	1.27721	1.47555		1.14522	0.347283	0.925488		1.0348	1.06804	0.870219		0.600013	0.656702	1.71419
									KPNA4	1.12105	7.216														NOP56	-0.212018	0.659572				0.859115	1.0796	1.86327		0.840103	1.06341	1.65817		0.536576	0.380717	2.52546		0.627241	0.143083	0.84197		0.952384	0.694453	1.01414
									NME4	-0.882828	4.46184														KPNA4	0.302343	1.12105				0.866853	1.08211	1.71669		1.10337	0.979012	1.49521		1.29949	0.509222	1.77131		0.984591	0.794999	2.9356		1.09902	0.910665	1.72211
									ARID1A	0.13981	1.52797														NME4	-0.0678728	-0.882828				0.870206	1.01741	1.51839		0.758696	0.891952	1.67163		0.400339	0.444113	2.46656		1.10055	1.16134	0.475789		0.979837	0.806499	1.79042
									BHLHE40	3.53407	9.11574														ARID1A	-0.305737	0.13981				0.988776	1.12845	1.15528		0.728169	1.01057	2.02586		0.649065	0.522646	0.999536		1.00958	0.486171	3.09436		0.86806	0.847646	1.63651
									CDK2AP1	0.355918	1.85932														BHLHE40	1.54412	3.53407				0.978775	0.92541	2.19353		0.849144	0.811287	1.54919		1.73071	0.621025	0.685225		0.709612	0.726605	1.0915		0.894527	0.682805	2.08002
									UBFD1	0.378985	2.10548														CDK2AP1	-0.0450741	0.355918				0.940633	1.05103	1.78487		0.818108	0.879148	2.6562		0.339357	0.467638	0.913196		0.641936	0.570055	2.81794		0.95829	0.847317	1.62852
									RFXANK	0.144369	0.538888														UBFD1	0.333597	0.378985				0.978335	0.832508	1.71131		0.867673	1.22197	2.25493		0.597261	0.350636	2.10979		1.03696	0.649695	2.74194		1.0818	0.965602	2.49291
									CDC42EP2	-0.90744	0.622778														RFXANK	0.0829048	0.144369				0.968568	0.933806	1.71092		0.956123	0.89666	2.27462		1.55362	0.191901	1.4019		0.849366	0.81097	1.54637		0.849611	0.968748	1.51877
									CHD2	-0.185766	0.84007														CDC42EP2	-0.235298	-0.90744				0.901552	0.941587	1.58001		0.96778	0.968968	1.92636		0.680368	0.500729	1.52154		1.07233	0.860249	1.54648		1.00942	0.826354	1.81352
									GOSR2	-0.0887309	0.252149														CHD2	0.00995399	-0.185766				0.967836	1.02494	1.60322		0.971828	1.00443	1.56584		0.742497	0.331446	2.83891		0.947826	0.73741	0.733795		0.911137	0.89695	2.03776
									ADAM10	-1.73801	9.25628														GOSR2	0.410304	-0.0887309				1.06121	0.786144	1.94929		0.785825	0.818796	2.23762		0.836138	0.551774	2.59148		0.870474	0.796541	2.15044		0.890732	0.785882	1.49723
									KMT2D	0.615019	5.30345														ADAM10	0.0450303	-1.73801				0.813846	1.0253	2.04719		1.05181	0.807317	2.82186		1.07822	0.134509	0.747652		0.714091	1.04055	1.53367		0.820189	0.896677	1.62073
									ACOT8	0.802366	4.32761														KMT2D		0.615019				0.936746	0.682899	0.9457		0.765742	1.32259	2.38302		1.20342	0.265353	1.27481		0.573886	0.623597	3.47279		0.984116	0.916706	1.59959
									TPP1	-0.282495	0.863941														ACOT8	0.310681	0.802366				1.14025	1.05759	1.42972		0.862612	0.847764	2.2519		0.398909	0.418352	2.10538		0.730161	0.485847	3.40866		0.857161	0.760501	1.72627
									TNPO2	-0.732742	1.90677														TPP1	-0.0401572	-0.282495				1.10201	1.04661	1.75132		1.16878	0.861595	1.44275		1.08527	0.380195	2.24796		1.1909	0.622811	1.88262		0.876363	0.903089	2.06659
									POLR3A	0.0149935	0.0381482														TNPO2	0.0140693	-0.732742				0.911292	0.896747	1.20169		0.845669	0.93222	3.0415		0.544994	0.458848	2.47342		1.87084	0.744403	0.771503		0.933688	1.06064	1.4836
									PSMA7	-0.0739427	0.528661														POLR3A	0.6547	0.0149935				0.951802	0.681719	1.0998		0.939968	0.837559	1.46065		1.2031	0.644133	1.3929		0.443591	0.765178	1.09348		1.13361	0.783684	2.07574
									MGST3	-1.38691	5.57095														PSMA7	0.0116103	-0.0739427				0.955358	1.13825	1.67948		0.858656	1.11471	2.05948		0.589155	0.406686	1.09951		0.872557	0.466595	2.71688		0.860739	0.53445	1.79108
									GIPC1	-0.027582	0.0371168														MGST3	-0.721032	-1.38691				1.07521	1.15242	1.78733		1.21881	0.960725	1.64481		1.05751	0.261241	0.835974		1.24359	1.21192	1.79863		0.992493	0.717982	1.24618
									CASK	-1.07549	2.46662														GIPC1	-0.152325	-0.027582				0.878392	1.00021	2.05486		0.779527	1.05376	1.12193		0.735196	0.504216	1.221		0.861565	0.693749	0.824535		0.871309	0.896469	2.07497
									MYL12A	-0.541587	1.572														CASK	0.5093	-1.07549				1.03042	1.15306	2.0562		0.967849	1.24331	1.83126		1.15394	0.142242	1.55812		0.975643	0.704279	0.774008		1.12794	0.911821	1.59559
									PPP1R12A	-0.427347	2.50548														MYL12A	0.324389	-0.541587				1.07996	1.1082	1.18279		0.949673	1.09508	2.4293		1.04553	0.290771	2.21824		0.916139	0.971056	1.17045		0.964849	0.914784	2.10178
									HNRNPDL	-0.377561	1.70242														PPP1R12A	-0.0912282	-0.427347				1.06059	1.0774	1.77939		0.859105	0.972287	1.29998		1.35747	0.364313	2.31259		0.880012	0.426088	2.73121		1.14781	1.04231	2.14187
									XPO1	0.31179	2.45546														HNRNPDL		-0.377561				0.790004	0.838649	1.73539		0.940472	1.15928	1.85024		1.04321	0.393038	1.14672		1.49318	0.687492	2.96236		1.07592	0.893687	1.2699
									BTAF1	0.0647336	0.255075														XPO1	-0.354905	0.31179				1.02815	1.21635	1.08916		0.924917	0.980433	2.38382		0.859261	0.751958	0.854166		0.802906	1.05638	1.97689		0.991957	0.735073	1.91857
									ZNF609	1.10995	7.78852														BTAF1	0.691412	0.0647336				0.776529	0.997367	1.41956		0.995836	1.03563	2.17679		1.49945	0.795642	0.645176		0.808337	1.08506	1.96175		0.967644	1.10481	1.9499
									SETD1A	0.108233	0.798551														ZNF609	0.722763	1.10995				0.932611	0.988091	1.91021		1.10502	0.946899	1.59583		0.910708	0.343171	2.66482		1.3646	0.705045	0.924095		0.983623	0.863508	2.34529
									SYNJ2	-1.42035	3.01258														SETD1A	-0.137008	0.108233				0.797941	1.11852	1.55411		0.862741	0.993961	1.72597		1.19047	0.40761	1.37666		1.0064	0.801344	3.14149		0.933498	0.96668	1.20695
									KIAA0391	-0.085154	0.170665														SYNJ2	-0.343972	-1.42035				0.899979	1.26053	2.03482		0.888995	0.785014	1.58947		0.802287	0.149706	1.64295		0.950164	0.527268	0.644794		1.03945	0.919137	1.06375
									TBX3	0.519994	3.62198														KIAA0391	-0.0991199	-0.085154				1.04712	1.19083	2.01678		1.20239	0.831306	1.29031		1.7301	0.662027	0.911781		0.713325	0.745336	2.91323		0.943917	0.87323	1.97789
									ARPC1B	0.24594	2.20981														TBX3	0.419881	0.519994				0.750019	1.07444	1.93055		0.867279	0.866133	2.44341		0.53236	0.237283	1.42033		0.740681	0.784842	0.877537		0.90993	1.05093	1.45909
									ARPC2	0.308155	2.61857														ARPC1B	0.0825408	0.24594				0.886769	1.15609	1.42173		0.816889	1.05692	2.59838		0.724707	0.295062	1.89228		0.67653	0.922563	1.88284		0.96375	0.996997	1.61092
									ARPC3	0.326907	2.64302														ARPC2	0.221811	0.308155				0.808343	1.12567	1.61633		1.06848	1.0239	1.47725		0.656887	0.541076	1.3033		1.73497	0.978148	3.35875		0.775809	1.02622	1.88357
									ZBTB7B	1.06485	4.0879														ARPC3	0.128846	0.326907				0.987304	0.984504	1.40315		0.943415	0.892571	1.39302		0.724037	0.312702	0.707246		1.84347	1.31003	0.700428		1.19731	0.833857	2.04751
									POLR1C	0.956276	7.78307														ZBTB7B	0.483471	1.06485				1.00345	0.762747	2.45212		1.02786	0.928631	1.78384		0.84992	0.495827	1.74664		1.19907	0.670833	3.37816		1.4039	0.921353	2.3451
									TRIM24	-0.511497	3.75496														POLR1C	0.217793	0.956276				0.981583	1.34868	1.12777		1.06209	0.872776	2.11062		0.872879	0.353198	1.0143		1.22411	0.649234	5.08899		0.877721	0.930512	1.13961
									WDR46	0.774294	5.37903														TRIM24	0.0239572	-0.511497				0.824006	1.10782	1.81251		0.908762	1.4937	1.74028		0.806638	0.280878	1.5933		0.61016	0.60629	2.76866		0.854418	0.918843	1.74083
									NKRF	1.36422	9.95433														WDR46	0.133932	0.774294				0.826308	1.22826	1.23251		0.98956	1.13521	1.58451		0.710628	0.161372	1.70215		0.600897	0.737233	2.22994		0.869548	1.14315	1.99144
									SURF4	-0.0750361	0.231012														NKRF	0.570386	1.36422				1.00391	0.953372	1.58373		0.944016	0.831966	2.68554		0.597961	0.484176	5.98734		1.30648	0.581027	1.37631		0.971764	1.04945	1.62891
									MAPK13	2.12796	7.79535														SURF4	0.361692	-0.0750361				0.940898	1.21442	1.92341		0.966841	1.06364	2.08156		1.00138	0.837345	0.914001		0.963876	1.17047	3.55801		0.96674	0.83178	1.95661
									OGT	0.163101	1.17274														MAPK13	1.29974	2.12796				1.0006	1.27077	1.46085		1.26879	1.17711	2.38086		0.538275	0.296284	8.58595		0.825654	0.747163	1.90801		0.746837	0.902367	1.75525
									MID1	-0.742614	3.66892														OGT	0.452901	0.163101				1.11431	0.855228	1.43568		1.21227	0.830724	1.16031		1.07656	0.523987	1.84414		0.817787	0.98855	3.07304		0.8384	0.81745	1.77516
									HMGB3	-1.25228	6.01322														MID1	-0.49166	-0.742614				1.04502	1.19271	1.57666		1.06991	0.847704	1.28804		0.691974	0.516463	1.7548		0.907524	0.967736	3.01925		1.00833	1.01236	2.4297
									EIF3D	-0.510047	2.54598														HMGB3	-1.32823	-1.25228				0.89501	1.01416	1.43591		1.16005	1.0571	2.1988		1.42243	0.689709	3.18193		0.77613	1.82264	1.306		0.961894	0.852817	2.24251
									EIF3H	-0.549741	2.00814														EIF3D	-0.114367	-0.510047				0.937751	0.923572	1.98139		1.16079	1.17052	1.79359		0.702001	0.387466	1.20884		0.90225	0.969091	3.01268		0.918129	0.945448	1.69427
									HDAC3	-0.67481	5.29761														EIF3H	0.132125	-0.549741				0.896505	1.09559	1.7007		0.950108	0.820093	2.10089		0.460487	0.273577	1.76633		0.723992	1.29255	2.58364		1.03247	0.98525	0.992143
									NVL	0.952824	8.02646														HDAC3	-0.0639034	-0.67481				1.38871	1.04249	1.5325		0.788805	0.948797	1.41942		1.44903	0.393366	2.11998		0.599306	0.614708	1.4249		1.04891	0.844124	0.977778
									ABCC4	-0.715899	2.8384														NVL	-0.0845959	0.952824				1.03346	0.926255	1.44191		0.899722	0.994695	2.21693		1.72722	0.157096	3.67933		0.787072	1.44906	1.81376		0.885207	0.991065	2.33444
									CD3EAP	0.907922	6.75541														ABCC4	0.74803	-0.715899				0.865272	1.25431	1.93368		1.14236	0.921099	1.81816		0.90226	0.581378	2.97398		1.06837	0.633508	3.12451		0.927864	0.913352	1.7742
									P4HA2	-0.800052	4.40975														CD3EAP	-0.725256	0.907922				0.95301	0.941069	1.69238		1.17989	1.01914	1.74976		0.841382	0.455272	1.78041		0.87237	1.04809	3.17346		0.973044	0.847365	1.89778
									NUPL2	0.592967	4.74341														P4HA2	0.834546	-0.800052				1.10163	0.969207	1.21264		0.934984	1.22742	2.51745		0.766917	0.605202	2.50149		0.916826	0.693454	5.01287		1.08802	1.10509	1.90556
									ARPC5	0.0632854	0.375884														NUPL2	0.179575	0.592967				1.12347	1.26993	1.82542		0.888715	0.779398	2.17107		0.959592	0.323862	3.20229		0.53989	0.552984	3.76547		1.04762	1.10075	1.92172
									POLR2D	-0.405261	3.15167														ARPC5	-0.0668522	0.0632854				0.933763	1.23995	0.881885		0.965924	0.932202	1.91567		0.940357	0.570234	0.836153		0.632192	0.802473	4.85068		1.09548	0.890767	2.14764
									CLOCK	0.592135	2.71853														POLR2D	0.0975812	-0.405261				1.07632	0.995584	1.57711		1.06964	0.908313	1.88536		0.850352	0.513453	1.05088		1.07185	1.07152	2.51127		0.997746	0.916991	1.74238
									KDM6A	0.618904	5.68507														CLOCK	0.100258	0.592135				0.940392	1.0547	1.49926		0.93443	1.03547	1.60842		1.06117	0.464405	2.7968		0.893537	0.802385	1.29647		1.01189	0.878634	1.84592
									RNMT	-0.192509	0.370882														KDM6A	0.254786	0.618904				0.991946	1.16967	1.93566		0.987759	0.923863	2.46278		1.52613	0.576148	0.783991		1.00013	0.537444	2.31678		0.835838	0.837383	2.70004
									RRP8	1.16756	8.06119														RNMT	0.368982	-0.192509				0.842053	1.07213	1.74799		0.95372	0.997684	2.6888		1.22158	0.505601	1.9879		0.979621	0.933878	1.77475		0.778379	0.985696	1.55512
									SIPA1L1	-0.158056	0.405176														RRP8	0.114411	1.16756				0.947448	1.33991	1.28811		0.921626	0.89103	2.5279		1.15072	0.397598	1.89926		1.32314	0.869482	4.59096		1.00303	0.934272	2.1307
									CYB5B	-0.166605	0.323606														SIPA1L1	0.502396	-0.158056				0.919677	1.20056	1.50457		1.12304	0.88999	1.2024		1.09045	0.358756	1.99787		0.944899	0.606378	3.43393		1.04355	0.948987	1.4968
									PHF1	0.103054	0.420428														CYB5B	0.0418339	-0.166605				0.943196	1.14753	1.58827		0.827529	1.12821	1.05812		1.37566	0.303614	1.03266		0.924763	1.30578	2.3574		0.80045	1.15022	2.44219
									DYNC1LI2	-0.179137	0.856655														PHF1	-0.0533527	0.103054				1.05705	1.2313	2.40087		1.01356	1.30573	2.20925		0.963913	0.690529	2.75677		0.636081	1.61116	3.36273		0.850519	0.834354	1.77866
									RBFOX2	0.21607	1.80541														DYNC1LI2	0.480331	-0.179137				0.916176	1.20183	1.7987		0.984866	0.919696	1.9918		1.41188	0.25628	1.3616		1.47856	0.952128	1.85432		0.872477	0.67513	2.63177
									DAPK3	1.16638	6.37492														RBFOX2	-0.0101792	0.21607				1.13073	1.18267	1.72493		1.12197	1.23883	2.53554		1.12152	0.316934	1.85488		1.53948	0.664164	0.162699		1.26797	1.24562	1.71328
									TGFB1I1	-1.69702	2.47281														DAPK3	0.386452	1.16638				1.11313	1.23016	1.19613		1.09668	1.03154	2.02369		1.14699	0.571992	1.23528		0.562276	0.83918	2.79052		0.912859	0.92066	1.75963
									HSPA12A	-0.43289	1.04262														TGFB1I1	-0.674789	-1.69702				1.06586	1.01187	1.832		1.11954	1.22649	1.6517		0.819779	0.860334	3.48247		0.668977	0.593275	1.62461		1.11947	0.741935	2.16473
									PPIP5K2	-0.483185	3.05668														HSPA12A	-0.255694	-0.43289				0.868784	0.992363	1.67731		0.969023	1.1128	2.05842		0.770999	0.586891	0.956806		1.53377	1.1027	1.61007		1.04407	1.01559	2.32935
									TXNL1	-0.0468959	0.272699														PPIP5K2	0.174819	-0.483185				0.962944	1.39201	1.68509		1.01031	0.878433	2.81667		0.919349	0.408548	3.22038		0.896396	0.854631	1.18843		0.892982	0.976406	1.16408
									PRKRIR	-0.0917527	0.35751														TXNL1	0.190273	-0.0468959				0.923568	1.23043	1.34985		1.00085	0.904609	1.42879		1.29943	0.433534	1.79746		1.16747	0.937522	1.05258		0.932005	0.830162	2.39676
									EIF4G3	-0.539773	2.62694														PRKRIR	-0.257645	-0.0917527				1.00322	1.20967	1.6507		1.06778	0.881715	1.87953		0.896733	0.560862	0.970602		1.28997	0.892143	3.86631		1.01572	1.02624	2.58681
									EPB41L2	-1.18247	5.40812														EIF4G3	0.665518	-0.539773				1.09802	1.17725	1.15628		1.09868	0.905709	1.7974		1.53123	0.385395	3.29726		1.09993	1.08731	2.82407		1.11433	1.1328	1.67776
									MED7	0.468748	3.6062														EPB41L2	-0.331935	-1.18247				1.07687	1.28973	2.17398		1.12912	1.07429	2.23087		0.892501	0.536025	0.852587		1.22551	1.0545	2.60421		0.831088	0.857407	2.73912
									FOXO3	-0.830807	3.40154														MED7	-0.098726	0.468748				1.11859	1.03472	1.89671		1.16838	1.03009	2.87087		1.46901	0.807442	2.80319		1.34491	1.09598	1.0234		1.03228	0.774013	2.24438
									DENR	-0.0906435	0.526528														FOXO3	-0.0089525	-0.830807				1.09765	1.21794	1.80485		0.9991	0.961693	2.24644		1.63004	0.275723	1.79616		0.857401	0.704062	1.20639		1.18291	0.8455	1.71
									TIMM44	0.793351	3.17057														DENR	0.287171	-0.0906435				0.894628	0.984488	1.80261		0.867142	0.815706	2.52989		0.904689	0.313209	0.747011		0.687404	0.997586	3.74268		1.2433	0.866234	1.97295
									CHMP2A	-0.824543	5.66209														TIMM44	0.106996	0.793351				0.973888	1.2224	1.5858		0.88977	0.913489	1.78733		1.27192	0.764145	1.64115		1.12442	1.46098	1.92141		1.0501	1.04003	1.60083
									ASNA1	-0.681003	2.06657														CHMP2A	-0.335267	-0.824543				1.24639	1.29276	1.95183		0.875778	0.967629	1.18757		1.28384	0.517982	3.78568		1.33448	0.773163	4.92107		0.964347	0.771266	1.19992
									ACTN4	-0.33207	1.47296														ASNA1	0.0845732	-0.681003				1.00979	1.00562	1.69843		0.999119	1.16224	1.99347		1.25807	0.747324	3.22686		0.780137	0.926629	3.97453		0.906166	0.868242	2.7935
									WBSCR22	0.950695	4.7328														ACTN4	-0.247532	-0.33207				1.18584	1.27145	1.65821		0.971471	1.20986	2.10019		0.644818	0.819123	0.670102		0.821244	0.814899	0.888852		1.13544	0.840131	1.70133
									NARS	0.78121	5.12521														WBSCR22	0.151128	0.950695				0.927707	1.04525	1.6034		0.987896	1.13792	1.86693		1.18525	0.719612	2.14967		0.839907	0.637545	1.10853		0.948408	0.980594	1.52004
									MYO1B	-0.335344	1.45986														NARS	0.501798	0.78121				1.17357	1.01753	1.78598		0.930226	0.841029	1.70528		0.588291	0.258023	2.7176		1.29326	1.28918	1.07794		1.03058	0.84338	1.12945
									NUDT21	0.351122	2.47489														MYO1B	0.441523	-0.335344				1.15528	1.25792	1.67771		1.00774	0.893419	2.71357		0.932297	0.883011	1.55551		1.20488	0.829937	2.0698		1.02437	0.814689	2.30829
									RRP9	0.382516	3.71629														NUDT21	-0.218508	0.351122				0.919163	1.06045	1.78718		0.942709	1.07263	2.23479		1.07791	0.228105	0.918739		0.743942	0.73682	1.82956		1.26768	1.03287	1.21665
									AKAP8	0.735904	6.47233														RRP9	-0.00119935	0.382516				1.14497	1.06105	1.79844		1.04908	0.931597	2.46102		1.7765	0.588142	1.8228		0.709514	0.782789	2.21521		0.907572	0.940628	1.82355
									CALU	-1.05998	5.42721														AKAP8	0.132201	0.735904				1.00714	1.19256	1.87718		1.19387	0.975001	2.33899		0.718956	0.622574	2.50146		1.05285	0.631141	1.75244		1.02272	0.97558	1.86663
									EDIL3	-2.76324	9.36285														CALU	0.498911	-1.05998				1.21206	1.02945	1.41377		0.777762	1.03028	1.9151		0.975504	0.713205	0.822699		1.14696	0.992931	3.09877		1.00457	1.05292	1.40917
									ORC4	0.467872	3.03909														EDIL3	0.178098	-2.76324				0.900213	0.896174	1.4204		1.10011	1.07263	2.04891		1.22347	0.537649	2.24611		1.17867	0.911679	3.06809		1.13805	0.871353	1.5143
									RAD21	-0.232543	2.08771														ORC4	-0.181702	0.467872				0.925959	1.08349	1.23279		1.03487	1.01886	1.72597		0.82772	0.804939	3.15293		0.980436	0.896396	2.31668		1.06561	0.997534	1.50506
									TIMM8A	0.779874	5.8521														RAD21	-0.684599	-0.232543				1.04554	1.15875	2.23504		1.0818	1.21324	1.40045		1.06655	0.773159	1.42503		0.647466	0.847087	3.23772		1.10324	0.874887	2.08978
									MED14	0.607656	6.57179														TIMM8A	0.308885	0.779874				1.11731	1.18628	2.35247		0.906855	1.14919	1.75284		0.929496	0.549598	4.91671		1.14778	0.955713	3.37047		1.01166	0.851696	1.61387
									SMARCA5	0.480652	5.34273														MED14	0.101154	0.607656				1.01848	1.15556	1.69536		0.98207	0.890228	1.65719		1.28067	0.644401	2.27865		1.01079	0.821686	1.01537		1.0767	0.928016	1.69697
									URB1	0.634082	5.23813														SMARCA5	0.195921	0.480652				1.10594	1.12285	2.79195		1.13909	0.966671	2.32762		1.79923	0.295196	0.821224		1.06889	1.22229	2.30497		1.06182	0.899628	2.46583
									ZFC3H1	0.231405	1.93532														URB1	0.364976	0.634082				1.31426	1.24651	2.07472		0.972131	0.953633	1.35503		0.976905	0.657066	1.87973		0.552826	1.16812	6.49677		1.08483	0.994977	1.81829
									ZEB2	-0.708343	6.00318														ZFC3H1	0.522209	0.231405				0.963369	1.42676	1.51221		0.999595	1.03516	1.60857		0.935321	0.595607	1.50113		1.23215	0.850947	3.03121		1.06446	1.10708	1.28634
									MCM3AP	0.56371	5.9676														ZEB2	-0.151536	-0.708343				1.12074	1.30284	0.800776		1.18467	0.982138	1.01146		0.675749	0.726004	2.16496		1.77668	0.625768	3.84278		1.19523	0.547594	1.83873
									KDM1A	0.158003	1.5173														MCM3AP	0.260648	0.56371				0.987993	1.14806	1.81603		0.788035	0.992343	2.35969		0.953722	0.569965	0.479707		0.915815	0.831735	3.1826		1.05686	0.837972	1.79798
									ACSL4	-0.327023	2.08545														KDM1A	0.113584	0.158003				0.934157	1.13118	2.3574		1.10056	0.953936	2.37579		0.608941	0.645295	4.39628		1.44469	1.09538	3.07498		1.08301	0.984956	1.22127
									SORBS3	-1.39475	7.24232														ACSL4	1.38904	-0.327023				1.2696	1.32072	2.43654		1.33632	0.887927	1.6746		1.02747	0.617225	2.89217		1.3042	1.93514	0.721546		0.899559	0.906499	1.3928
									CCNT1	0.648757	7.23457														SORBS3	-0.893619	-1.39475				0.904162	1.12124	2.16141		1.6376	0.993242	2.22915		1.56631	0.700362	2.57188		1.19494	1.06766	3.8334		1.26021	0.990144	2.65161
									GREM1	-1.35373	5.25232														CCNT1	0.700906	0.648757				1.24868	0.972758	2.13368		1.19266	0.998619	1.37183		0.77313	0.381402	4.3533		0.89782	0.744226	0.826401		1.3028	0.913655	1.44238
									PLOD3	-0.391206	2.21928														GREM1	-0.420264	-1.35373				1.0417	1.26778	1.39209		0.85729	0.817017	1.61459		1.06788	0.912123	2.76714		1.87917	1.51442	3.26072		0.997988	1.08905	0.669276
									EIF4E2	-0.709916	3.23062														PLOD3	0.546048	-0.391206				1.00225	1.10201	1.9596		1.09744	0.788649	1.50611		1.76434	0.553755	1.05013		0.766936	1.09917	2.27161		0.780413	0.875723	2.06519
									CCNT2	0.632952	4.70891														EIF4E2	-0.0105712	-0.709916				0.89457	0.941396	1.78823		1.3496	1.08924	1.6564		0.884858	0.456002	4.98314		0.691686	0.939526	3.30587		0.899749	0.861803	1.78608
									EXOC3	0.398543	2.48007														CCNT2	0.098505	0.632952				0.996955	0.668306	1.72264		1.29216	0.877814	2.30268		0.935068	1.10836	3.13082		1.04547	0.92434	0.647053		0.999463	0.886622	1.74461
									KPNA6	0.8511	5.48264														EXOC3	-0.0187243	0.398543				1.1239	1.10531	2.49639		0.856726	0.964058	1.94553		0.656142	0.562978	2.86589		1.21414	1.15892	1.5045		1.08811	1.12426	1.40904
									CTNND1	-0.0804839	0.282994														KPNA6	0.19722	0.8511				1.12955	1.12646	1.86788		0.964384	1.25982	1.43652		0.650346	0.38097	1.26979		0.879462	0.779793	1.70286		1.16074	0.908576	1.6205
									EIF1B	-0.0866507	0.19863														CTNND1	0.0558392	-0.0804839				1.121	0.984196	1.20232		1.01377	0.96448	2.23864		1.10504	0.519487	2.19297		1.25954	1.14005	1.14326		1.06258	1.03007	1.00669
									DKC1	0.492298	4.56429														EIF1B	0.101532	-0.0866507				1.16902	0.936384	1.80102		1.60179	1.08716	1.80431		0.806951	0.815369	1.2557		0.809683	1.23563	4.32521		1.02195	1.01899	0.926051
									EIF5B	-0.268495	0.978644														DKC1	-0.0730607	0.492298				0.967314	1.09564	1.88936		1.0391	1.18493	1.55649		1.3345	0.527086	2.30163		1.06857	0.805833	3.55652		0.876744	1.09865	1.83118
									DIAPH2	-0.106753	0.603667														EIF5B	0.378439	-0.268495				1.21523	1.41357	2.16636		1.26604	1.03794	1.77958		0.954184	0.658228	5.36463		0.639411	1.23642	1.46317		0.951882	0.792329	1.65692
									DNAJA2	0.557813	1.98164														DIAPH2	-0.205149	-0.106753				1.06468	0.893923	1.47407		1.01136	0.865473	1.28972		1.17995	0.531794	2.45856		0.849356	0.989159	2.14219		1.12474	0.881148	1.54266
									BRD4	-0.138756	0.949338														DNAJA2	0.268486	0.557813				0.991074	1.28253	1.65672		0.961285	0.971292	1.58488		1.79209	0.324637	2.62568		1.08535	1.2285	3.64271		1.06405	0.978976	1.23944
									TBL1X	-0.771796	4.9013														BRD4	-0.120234	-0.138756				1.05529	1.02694	1.78489		0.886052	0.701264	2.79831		1.03345	0.547766	3.49473		0.808504	1.58711	5.00716		1.22232	1.21968	1.20821
									NBN	0.431372	4.68462														TBL1X	-0.0118838	-0.771796				1.18971	1.4518	1.29931		1.2533	1.13235	1.42638		1.1613	0.541046	2.49089		1.20656	0.989532	2.84066		1.11334	1.04142	1.76595
									RNGTT	0.353474	2.22161														NBN	0.37821	0.431372				1.14232	1.30085	1.92816		1.16127	0.943919	2.4619		1.7975	0.59732	1.76239		0.550616	0.767172	4.69617		1.22123	0.902618	2.10004
									SRGAP2	-0.592603	2.34819														RNGTT	0.32806	0.353474				1.14248	1.1076	2.08206		1.31145	1.11983	2.52834		0.816009	0.383309	2.24038		0.994649	0.96362	1.98713		1.05029	1.04984	1.69749
									WDR1	-0.495182	1.29623														SRGAP2	-0.0723816	-0.592603				0.953843	1.39883	2.0534		0.977673	1.04562	1.90481		0.866815	0.468175	2.55222		1.81232	0.843698	2.39963		1.42752	0.85334	1.40141
									ROCK2	-0.148045	0.818507														WDR1	-0.0472838	-0.495182				1.20889	1.22436	1.89894		0.994534	1.19209	1.35297		1.76055	0.418933	4.24198		1.00417	0.913349	1.8487		1.10022	0.956823	1.41055
									RNF40	0.289075	2.87426														ROCK2	0.00768191	-0.148045				1.15306	1.40852	1.09541		0.949576	0.871662	1.7042		1.74869	0.938465	2.05342		0.560979	0.90059	1.85754		1.0652	1.1919	2.27363
									PHF2	-0.41291	3.93597														RNF40	0.413733	0.289075				0.902129	1.31519	1.54217		1.13035	0.935205	2.16417		0.935098	0.576461	1.22165		1.59102	1.61681	2.8982		1.17309	1.0607	1.15624
									ZC3H11A	0.407302	4.53185														PHF2	-0.292488	-0.41291				0.934013	0.991744	1.21177		1.27899	1.11533	1.62681		1.68281	0.593402	0.929481		1.37388	0.984984	1.87484		1.00456	0.935769	1.68045
									DNAJC13	0.0451341	0.214831														ZC3H11A	0.157603	0.407302				0.981291	1.41837	1.60976		0.98857	0.864959	2.10778		1.66544	0.777123	1.12798		1.18566	0.781817	0.95592		1.03032	0.916507	1.48256
									CNOT3	-1.35308	4.2554														DNAJC13	0.0598738	0.0451341				0.962076	1.11579	2.13691		1.20243	1.15136	1.52458		1.17347	0.763847	1.83009		1.10502	1.37839	2.64008		0.984752	0.897906	1.19335
									SS18L1	0.719516	3.99556														CNOT3	0.0963521	-1.35308				1.10599	1.34198	1.41282		0.869557	0.943039	1.56868		1.18171	1.42218	2.27862		0.993716	0.826519	1.4096		1.1679	1.00153	1.51965
									SIN3B	0.333555	3.53757														SS18L1	0.492899	0.719516				0.969947	1.3764	1.94418		0.933751	1.02697	1.40398		1.06116	0.827452	0.712326		0.990288	0.948641	3.91051		1.01121	0.817407	1.03486
									NDUFS2	-0.0496632	0.199755														SIN3B	0.0682787	0.333555				1.14814	1.15928	1.46316		1.06723	0.849561	2.16233		1.3329	0.262478	1.67917		0.812492	1.02589	1.08783		0.878487	0.867891	1.41298
									GBAS	-1.83216	4.52606														NDUFS2	-0.0152879	-0.0496632				0.912831	0.650458	2.32226		0.953514	0.882655	1.60376		2.3333	0.464331	0.620697		0.704809	0.230768	1.47459		1.24846	1.00057	1.9256
									ATP6V1G1	0.898857	2.97998														GBAS	-0.530828	-1.83216				1.18269	1.10633	1.53903		1.09886	1.22841	1.91617		1.9907	1.85624	1.63284		1.06708	0.873215	3.01875		1.16226	1.13779	1.30898
									ZNF217	0.584038	4.15874														ATP6V1G1	1.10422	0.898857				1.12754	1.26278	1.47461		0.963182	0.998491	1.70108		1.91066	0.408087	0.756234		1.03787	0.897378	3.32123		1.15331	1.29887	2.1144
									H2AFY	1.54777	5.78031														ZNF217	0.243141	0.584038				1.00291	1.19147	1.08156		0.942626	0.832173	1.79971		0.902841	0.598303	1.2308		0.687914	1.1202	5.12048		1.37704	0.895617	0.925009
									FLNB	1.18854	2.94441														H2AFY	0.0972732	1.54777				1.15637	1.16624	0.973257		1.02303	1.26854	1.67522		1.00186	0.421824	1.20368		1.63969	1.01112	3.1424		0.866528	1.14137	1.50902
									NCOR1	-0.793474	6.7298														FLNB	0.669876	1.18854				1.11675	1.1241	1.0574		0.828115	1.17402	1.86266		1.20918	0.523793	2.2513		1.27443	1.28509	5.18687		1.09643	1.11365	1.68495
									TRIM3	0.014263	0.0358808														NCOR1	0.215625	-0.793474				1.13566	1.27382	1.24799		0.949682	1.12514	1.04691		2.24839	1.26808	1.71511		1.6314	1.07617	4.29075		1.36411	1.01354	1.69087
									CS	0.273175	2.20143														TRIM3	-0.00774182	0.014263				1.25785	1.16474	1.31119		1.03724	0.983743	1.72747		1.41206	0.500893	3.96771		1.55127	0.874207	3.52953		1.08973	0.944535	1.02482
									SEC22B	-0.145531	0.91678														CS	-0.284741	0.273175				1.07281	1.35339	1.23491		1.02561	1.00214	1.36284		1.75891	0.413674	0.875635		1.91402	0.988697	1.95427		1.05178	0.955581	1.68161
									LRCH4	1.19724	5.09787														SEC22B	0.367669	-0.145531				1.21882	1.29705	1.26065		1.161	0.904843	2.28373		1.13729	0.551505	1.09635		1.09033	1.22142	3.18532		1.07852	0.912162	1.159
									MTX2	-0.948936	4.21194														LRCH4	0.137324	1.19724				1.36234	1.35498	2.01946		1.11545	1.00032	1.97984		0.973746	0.325262	2.92534		1.22077	0.655893	2.19554		1.25834	0.987444	1.26526
									MED24	0.629858	6.43679														MTX2	-0.133838	-0.948936				1.22111	1.03597	1.71523		1.37112	0.883489	1.37024		0.917696	0.472227	1.21528		1.44882	0.957619	0.838257		1.34191	0.883731	1.39432
									PSIP1	-0.156701	0.452902														MED24	-0.023946	0.629858				0.940364	1.1937	1.62294		1.13453	1.16751	1.48579		0.834737	0.5885	2.08804		1.65877	1.02397	1.45059		1.18399	1.05454	1.35684
									ERLIN1	-0.999545	4.19978														PSIP1	-0.899535	-0.156701				0.888327	1.18219	1.42236		1.10287	0.913017	1.18742		1.12266	0.750915	3.61093		0.738146	0.810459	4.28849		1.17265	0.891468	1.7935
									NDUFS3	-0.112066	0.333106														ERLIN1	-0.611155	-0.999545				1.09818	1.148	0.99537		1.28748	0.943997	1.37328		1.05176	0.697055	1.03881		1.21924	0.916414	1.2136		1.26251	0.889923	0.941147
									ECI2	-0.345731	1.68769														NDUFS3	0.221429	-0.112066				1.05266	1.31908	1.47562		0.908148	1.0946	1.69642		0.818497	0.608256	5.06735		1.13927	0.838846	1.01274		1.11459	0.850805	2.21235
									TADA3	-0.21203	1.52721														ECI2	-0.365603	-0.345731				1.046	1.0134	1.09574		1.08671	0.858601	2.05067		1.62697	0.306773	2.21569		1.35669	1.39789	2.3259		0.951826	1.09935	1.13232
									TAF5L	-0.421105	2.38497														TADA3	-0.0809142	-0.21203				1.0117	1.06905	1.18749		1.14847	1.04438	1.16576		1.11493	1.05447	2.63826		1.03078	0.848197	1.69768		0.900619	1.05526	2.02849
									EED	0.0610881	0.346204														TAF5L	-0.0264041	-0.421105				1.08738	1.08053	1.56193		0.917106	0.88646	2.61415		1.70902	0.463049	0.670832		1.47767	0.766494	2.6471		1.27775	0.890693	1.42727
									CSDE1	-0.00679873	0.0487647														EED	-0.273107	0.0610881				0.991872	1.24144	1.24195		1.49965	1.07553	1.94895		0.716736	0.404138	2.55252		1.19836	0.830084	2.47219		1.07793	0.915338	1.70036
									PRKRA	-0.750983	4.25332														CSDE1	0.0572282	-0.00679873				0.936762	1.30597	1.78116		0.989258	0.939303	2.17801		1.03099	0.660552	1.62584		1.35563	1.18774	2.87763		1.19844	1.03306	1.36625
									NPM3	0.479997	3.80513														PRKRA	-0.0563098	-0.750983				1.25452	1.1311	1.36738		0.917752	0.988749	2.21254		1.9453	0.67782	1.89816		1.06829	1.24373	2.91985		1.21516	1.11003	1.08591
									PRDM1	3.45238	7.00389														NPM3	-0.403647	0.479997				0.923178	1.03693	1.83894		1.16915	1.17837	1.34975		1.00395	0.46217	3.17855		0.810439	0.958041	2.59119		1.10882	0.936704	1.2079
									SURF6	0.71878	7.10656														PRDM1	2.55557	3.45238				0.903753	1.16454	1.27249		1.10786	0.955013	2.07043		1.35116	0.422047	1.53871		1.12266	0.784646	1.65128		1.33619	1.12162	1.13917
									UTP20	0.630666	6.22114														SURF6	0.17848	0.71878				1.21212	1.10212	1.58137		1.3116	1.09584	1.66419		1.04569	0.880776	1.35136		0.851458	1.05319	2.59694		1.22884	1.16335	1.59944
									NUP155	0.605328	6.7487														UTP20	-0.488853	0.630666				1.08483	0.904313	1.95016		1.33059	0.90184	1.98651		1.29145	0.691244	1.70054		1.44899	1.10549	4.34516		0.93991	0.892683	1.1355
									CRTAP	-0.267172	0.616989														NUP155	-0.47049	0.605328				1.20089	1.27476	1.76834		1.03792	0.956008	1.10844		1.48981	0.304359	1.88015		1.08036	1.12213	1.92913		0.951471	1.04425	1.15072
									SLC25A12	-0.0580385	0.24122														CRTAP	-0.326397	-0.267172				1.25784	1.1152	2.10678		1.02591	1.07271	1.6349		1.10219	0.548928	1.22925		1.37931	1.10208	2.22572		1.18823	0.944224	1.12802
									POP7	-0.104951	0.411445														SLC25A12	0.509441	-0.0580385				1.24663	1.16785	1.2117		1.05927	1.34379	1.75386		1.21028	0.643537	1.72861		1.00578	0.682738	2.11375		1.12888	1.00025	1.67339
									RPP40	0.0439153	0.232923														POP7	-0.0454569	-0.104951				1.08884	0.975321	1.60496		0.883677	1.3366	1.71446		0.6815	0.428901	5.16174		1.12381	0.846331	2.91744		1.10073	1.05098	1.4294
									EIF3G	-0.71442	2.7367														RPP40	-0.146495	0.0439153				1.13177	1.22635	1.3693		0.882779	0.918087	2.4264		0.719552	0.711254	3.86513		1.14204	0.925991	0.793506		1.15138	1.39969	1.15422
									CCNK	0.427739	4.36976														EIF3G	-0.081296	-0.71442				n=200	n=200	n=200		n=200	n=200	n=200		n=200	n=200	n=200		n=200	n=200	n=200		n=200	n=200	n=200
									ARL6IP5	-0.13822	0.286591														CCNK	0.0325551	0.427739						p < 0.0001				p < 0.0001				p < 0.0001				p < 0.0001				p < 0.0001
									PIAS1	-0.66704	1.68183														ARL6IP5	-0.0338601	-0.13822
									PIAS2	-0.109765	0.477245														PIAS1	-0.0322528	-0.66704
									ATP5H	-0.243642	1.23363														PIAS2	0.123093	-0.109765
									FLOT1	-1.66763	5.97881														ATP5H	-0.0957662	-0.243642
									TRIO	-0.67247	3.97841														FLOT1	-1.08707	-1.66763
									RSL1D1	0.707815	5.6759														TRIO	0.0934995	-0.67247
									TM7SF2	-0.349701	1.54307														RSL1D1	0.339582	0.707815
									SRP72	-0.249269	0.93355														TM7SF2	-0.381043	-0.349701
									B3GAT3	0.57818	2.78931														SRP72	0.300263	-0.249269
									MTA2	0.384759	3.13044														B3GAT3	0.728049	0.57818
									STK10	0.243912	2.01129														MTA2	-0.204045	0.384759
									TOMM70A	-0.205544	0.98347														STK10	0.0652306	0.243912
									TOX4	0.420895	4.01799														TOMM70A	0.307814	-0.205544
									MICAL2	1.4448	4.74629														TOX4	0.141184	0.420895
									SUPT7L	-0.420149	2.53818														MICAL2	1.09949	1.4448
									UFL1	-1.01675	3.28178														SUPT7L	0.193166	-0.420149
									PHF14	0.269544	0.901513														UFL1	0.197796	-1.01675
									UBXN7	-0.949162	3.02676														PHF14	-0.451565	0.269544
									SUN1	0.408494	4.28412														UBXN7	0.440191	-0.949162
									ERLIN2	-0.793383	4.91929														SUN1	-0.565891	0.408494
									PCF11	0.259445	2.5844														ERLIN2	0.123601	-0.793383
									ABLIM3	0.223137	1.85292														PCF11	-0.143464	0.259445
									KDM4B	-0.032789	0.187774														ABLIM3	0.340299	0.223137
									AP2A2	0.412673	3.35995														KDM4B	0.3756	-0.032789
									SEC31A	0.165776	0.985514														AP2A2	0.186473	0.412673
									HEXIM1	0.334142	3.07763														SEC31A	0.212719	0.165776
									RPP14	0.122829	0.491183														HEXIM1	0.410917	0.334142
									UBR5	-0.952363	5.7814														RPP14	0.730447	0.122829
									SCAF4	0.398367	4.64477														UBR5	0.0740435	-0.952363
									LETM1	0.371808	2.61475														SCAF4	-0.0168456	0.398367
									EPN2	0.305268	0.618716														LETM1	0.0919889	0.371808
									LUC7L3	0.565128	3.68388														EPN2	0.458264	0.305268
									KIF20A	-3.80075	5.60903														LUC7L3	0.153572	0.565128
									KIF4A	-6.25616	8.3589														KIF20A	-2.42989	-3.80075
									MBD4	0.641661	4.11962														KIF4A	-2.16936	-6.25616
									KAT7	-0.224148	1.53876														MBD4	0.65798	0.641661
									NDUFA10	-0.0415234	0.192539														KAT7	-0.36583	-0.224148
									CELF2	-1.25224	7.53523														NDUFA10	0.00549017	-0.0415234
									PAPSS2	-0.128461	0.391752														CELF2	-1.93176	-1.25224
									SMC2	-1.9646	5.3374														PAPSS2	0.321394	-0.128461
									ZBTB7A	0.850748	5.82795														SMC2	-0.690094	-1.9646
									IPO7	1.24358	6.60617														ZBTB7A	0.142155	0.850748
									SVIL	0.438096	2.07173														IPO7	0.228743	1.24358
									PARN	0.588065	4.56083														SVIL	1.45121	0.438096
									NSA2	1.15133	8.08748														PARN	-0.0718892	0.588065
									ACSL3	0.165868	0.591962														NSA2	-0.233495	1.15133
									POLR1A	1.06502	8.93201														ACSL3	0.347004	0.165868
									ZBTB11	-0.205102	1.34529														POLR1A	0.301249	1.06502
									CPSF4	0.396098	4.03582														ZBTB11	0.426937	-0.205102
									BRD1	-0.233962	1.90412														CPSF4	-0.0836344	0.396098
									OXSR1	0.539235	4.17081														BRD1	-0.12103	-0.233962
									PTBP3	0.258854	2.15088														OXSR1	-0.0608767	0.539235
									LSM8	-0.116556	0.930675														PTBP3	0.0946081	0.258854
									AP2A1	0.120802	0.71732														LSM8		-0.116556
									WIZ	-0.086479	0.570227														AP2A1	0.21384	0.120802
									STAU1	-0.564195	2.01642														WIZ	0.0166584	-0.086479
									SDPR	-3.64512	4.36448														STAU1	0.246631	-0.564195
									BAG3	-0.120671	0.382357														SDPR	-0.860974	-3.64512
									MAP4K4	1.27698	8.77482														BAG3	-0.00657424	-0.120671
									CRYZL1	0.0538998	0.223209														MAP4K4	1.12717	1.27698
									AIFM1	0.581098	4.14579														CRYZL1	-0.46223	0.0538998
									MBD3	0.188167	0.666278														AIFM1	0.434983	0.581098
									NDUFB10	-0.198382	0.701249														MBD3	-0.192383	0.188167
									TOMM40	-0.405494	1.57196														NDUFB10	0.0861576	-0.198382
									PAK4	-0.0996488	0.372237														TOMM40	0.0484252	-0.405494
									ACTL6A	0.252634	3.10859														PAK4	-0.287985	-0.0996488
									WHSC1	-0.456781	3.75832														ACTL6A	-0.398196	0.252634
									LDHA	-0.510205	2.56194														WHSC1	-1.485	-0.456781
									GLUD1	-0.0827826	0.0289414														LDHA	0.118069	-0.510205
									CYB5R3	-0.857758	6.37594														GLUD1	-0.0928093	-0.0827826
									MT-CO2	-0.544206	2.19921														CYB5R3	-0.307882	-0.857758
									ABL1	-0.414825	1.75352														MT-CO2	0.203973	-0.544206
									PGK1	0.990421	5.96543														ABL1	-0.0453465	-0.414825
									PLAU	1.5893	7.93298														PGK1	0.255927	0.990421
									PLAT	0.0832164	0.340265														PLAU	2.23383	1.5893
									TIMP1	3.90633	10.7189														PLAT	2.73384	0.0832164
									HRAS	2.62193	11.8225														TIMP1	2.50402	3.90633
									HLA-A	-2.64755	5.16291														HRAS	1.18659	2.62193
									COL1A1	-3.20945	8.59209														HLA-A	0.295498	-2.64755
									COL3A1	-3.88348	9.36109														COL1A1	0.738148	-3.20945
									LMNA	-0.492138	5.14457														COL3A1	1.12301	-3.88348
									FN1	-0.753172	4.48425														LMNA	-1.16988	-0.492138
									TFRC	-0.589353	3.12678														FN1	0.918427	-0.753172
									ESR1	7.99244	14.0601														TFRC	0.663873	-0.589353
									MMP1	7.49298	9.62113														ESR1	1.39446	7.99244
									GBA	0.703233	2.51577														MMP1	2.93816	7.49298
									ALDOA	0.732521	3.94301														GBA	0.514318	0.703233
									ANXA1	0.316983	2.22925														ALDOA	0.290018	0.732521
									NR3C1	-2.21683	3.01732														ANXA1	-0.77148	0.316983
									THY1	-2.12567	6.90184														NR3C1	0.430439	-2.21683
									GAPDH	1.17999	6.31766														THY1	-0.40335	-2.12567
									CAPNS1	-0.82093	4.03013														GAPDH	-0.0743682	1.17999
									TP53	0.70161	3.76355														CAPNS1	-0.293751	-0.82093
									RPN1	-0.789234	6.58685														TP53	-0.288363	0.70161
									RPN2	-0.786069	5.57402														RPN1	0.457793	-0.789234
									GNAI2	-0.445898	1.56694														RPN2	0.261435	-0.786069
									ATP1A1	-0.0338011	0.00322262														GNAI2	-0.249426	-0.445898
									HMGN1	1.08175	6.4693														ATP1A1	0.539949	-0.0338011
									SLC25A5	0.174772	0.708586														HMGN1	-0.279947	1.08175
									EIF2S1	-0.0615616	0.187053														SLC25A5	-0.132067	0.174772
									ICAM1	1.65669	5.9921														EIF2S1	0.174087	-0.0615616
									RPLP1	-0.796434	3.87631														ICAM1	3.43639	1.65669
									RPLP2	-0.776008	3.99986														RPLP1	-0.189158	-0.796434
									RPLP0	-0.779198	3.60591														RPLP2	-0.0363766	-0.776008
									JUN	0.916621	6.28316														RPLP0	-0.356876	-0.779198
									POLR3D	0.140211	0.598028														JUN	-0.106465	0.916621
									SSB	0.213407	1.02749														POLR3D	0.586023	0.140211
									ITGB1	-0.316168	1.33584														SSB	0.318405	0.213407
									KRT18	-0.350452	1.61452														ITGB1	0.33511	-0.316168
									COL5A2	-2.4372	3.50441														KRT18	-0.152442	-0.350452
									RB1	0.233957	2.19796														COL5A2	0.870146	-2.4372
									ATP5B	0.430413	2.22171														RB1	0.134883	0.233957
									EIF4E	-0.465172	2.38064														ATP5B	0.259612	0.430413
									ENO1	0.19715	0.988778														EIF4E	0.192464	-0.465172
									POLB	0.255706	1.63629														ENO1	-0.22666	0.19715
									NPM1	0.660639	6.59403														POLB	0.0978265	0.255706
									CENPB	0.137912	0.742501														NPM1	-0.310165	0.660639
									P4HB	-0.623193	4.3647														CENPB	-0.0182301	0.137912
									H1F0	-0.488822	3.40029														P4HB	0.435192	-0.623193
									ANXA2	-1.37965	7.46824														H1F0	-0.386087	-0.488822
									CAPN1	-0.615602	2.04121														ANXA2	-0.269062	-1.37965
									TUBB	-0.496909	1.64155														CAPN1	-0.233053	-0.615602
									DCN	-4.32385	4.56641														TUBB	-1.02035	-0.496909
									HEXB	-0.562879	2.91876														DCN	-1.10869	-4.32385
									EPRS	0.1152	0.269922														HEXB	-0.020371	-0.562879
									CTSB	1.01036	4.98142														EPRS	0.778973	0.1152
									HSP90AA1	-1.28416	7.45229														CTSB	1.0677	1.01036
									THBS1	-2.65199	10.5955														HSP90AA1	-0.0465881	-1.28416
									SP1	0.0815553	0.449568														THBS1	0.313044	-2.65199
									COL1A2	-2.91872	8.54046														SP1	0.201876	0.0815553
									PFKM	1.24866	2.50971														COL1A2	0.286567	-2.91872
									HSP90AB1	-1.16018	7.41088														PFKM	0.0783009	1.24866
									SRPR	0.159437	1.20309														HSP90AB1	0.0778566	-1.16018
									CYC1	0.171526	0.226														SRPR	0.606953	0.159437
									NFIC	0.0931752	0.41739														CYC1	0.046338	0.171526
									VIM	0.171576	1.13921														NFIC	-0.208689	0.0931752
									RPS17	-0.410473	2.03591														VIM	-0.356265	0.171576
									ANXA5	-0.745517	3.54798														RPS17	-0.323171	-0.410473
									RPSA	-0.876441	4.03175														ANXA5	-0.286281	-0.745517
									HOXB5	-0.280862	1.46582														RPSA	-0.475621	-0.876441
									POU2F2	1.93588	8.08787														HOXB5	-0.193038	-0.280862
									ACAA1	0.197169	1.28354														POU2F2	2.24185	1.93588
									SRP19	-0.133366	0.385552														ACAA1	0.0766036	0.197169
									LGALS1	1.72956	5.02377														SRP19	0.0962888	-0.133366
									HMGB1	-1.309	6.38776														LGALS1	-0.394069	1.72956
									CNP	-0.073625	0.421339														HMGB1	-0.87819	-1.309
									HMOX1	-1.52588	4.22559														CNP	0.231198	-0.073625
									PARP1	-0.0954245	0.294717														HMOX1	-0.517343	-1.52588
									ALDOC	0.867715	3.82308														PARP1	-0.786793	-0.0954245
									H2AFV	-0.619696	3.03479														ALDOC	-0.70524	0.867715
									CHTF8	0.568015	1.65883														H2AFV	-0.722107	-0.619696
									ZNF865	-0.584127	3.31596														CHTF8	-0.216598	0.568015
									LIMS3L	1.75263	5.81073														ZNF865	0.0457308	-0.584127
									HSPA1B	-1.00405	6.60763														LIMS3L	2.82042	1.75263
									CALM3	-0.786817	5.86527														HSPA1B	-0.902827	-1.00405
									POLR1D	0.767866	5.56106														CALM3	-0.409079	-0.786817
									TROVE2	-1.12964	4.4347														POLR1D	-0.00246189	0.767866
									RARA	0.0603343	0.153048														TROVE2	0.605316	-1.12964
									RRAS	-1.36526	5.7371														RARA	0.144732	0.0603343
									HIST1H1E	-2.73159	11.4512														RRAS	-0.198219	-1.36526
									NR2F1	-0.360201	2.94239														HIST1H1E	-1.12778	-2.73159
									MGST1	-0.873307	4.52043														NR2F1	0.228029	-0.360201
									HSPD1	0.786708	5.26434														MGST1	-0.134589	-0.873307
									HSPA5	-0.195613	1.17995														HSPD1	0.204564	0.786708
									SLC2A1	-0.794914	2.50593														HSPA5	0.754502	-0.195613
									RALA	0.713082	5.15171														SLC2A1	-0.0217989	-0.794914
									RALB	0.228836	0.969162														RALA	1.07208	0.713082
									TOP1	1.12651	7.29663														RALB	0.227723	0.228836
									MTHFD1	-0.732892	4.65287														TOP1	0.331654	1.12651
									SRF	-0.77211	1.12107														MTHFD1	-0.540659	-0.732892
									PCNA	-1.7136	7.19943														SRF	0.220133	-0.77211
									HARS	1.8043	9.65711														PCNA	-0.849707	-1.7136
									COL6A1	-2.60753	9.23928														HARS	0.553507	1.8043
									COL6A2	-2.36756	9.32271														COL6A1	0.628354	-2.60753
									COL6A3	-1.67312	7.71834														COL6A2	0.51043	-2.36756
									SLC25A6	0.0947	0.454228														COL6A3	0.590463	-1.67312
									TPR	0.456949	5.27711														SLC25A6	-0.171333	0.0947
									SKI	-6.03646	8.19351														TPR	0.462125	0.456949
									ACTN1	-0.795384	4.22535														SKI	0.00531289	-6.03646
									XRCC6	0.394389	2.06524														ACTN1	0.319667	-0.795384
									XRCC5	0.347117	1.91877														XRCC6	-0.199016	0.394389
									EEF2	0.0309246	0.155408														XRCC5	-0.064566	0.347117
									PDIA4	-1.80018	3.36094														EEF2	0.167805	0.0309246
									P4HA1	-0.482712	3.0819														PDIA4	0.570742	-1.80018
									TPT1	-0.114638	0.7603														P4HA1	1.11524	-0.482712
									PRKAR2A	0.449215	0.573102														TPT1	0.0600839	-0.114638
									GTF2F2	-0.36269	2.52697														PRKAR2A	0.422309	0.449215
									MTHFD2	0.882224	6.04885														GTF2F2	0.0363335	-0.36269
									PRKCSH	-2.07578	8.05066														MTHFD2	0.574066	0.882224
									TRIM27	0.494997	4.94049														PRKCSH	0.259386	-2.07578
									PKM	0.145151	0.639117														TRIM27	0.087294	0.494997
									HSP90B1	-1.30038	7.26029														PKM	0.0650687	0.145151
									COX6B1	-0.548855	1.64326														HSP90B1	0.435664	-1.30038
									POU2F1	0.659825	2.35629														COX6B1	-0.0318467	-0.548855
									HNRNPL	0.0759043	0.264002														POU2F1	0.0881726	0.659825
									DARS	-1.32248	8.7389														HNRNPL	-0.421565	0.0759043
									ANPEP	-0.646491	2.14563														DARS	-0.2151	-1.32248
									EZR	-1.01533	6.38227														ANPEP	0.574104	-0.646491
									ATF2	0.00578409	0.0203526														EZR	-1.34054	-1.01533
									FOSL1	1.30487	8.30969														ATF2	0.216972	0.00578409
									FOSL2	-0.135003	0.596047														FOSL1	-1.15162	1.30487
									RPS2	-0.777408	3.91173														FOSL2	-0.893197	-0.135003
									TCF3	0.0289958	0.0734407														RPS2	-0.299105	-0.777408
									TIMP2	-1.28776	5.10305														TCF3	-0.190818	0.0289958
									CD44	-1.14953	5.53098														TIMP2	-0.28725	-1.28776
									CBR1	1.83439	6.08855														CD44	1.03099	-1.14953
									CREB1	0.496959	3.47853														CBR1	0.305694	1.83439
									HIST1H1B	-1.73192	12.3135														CREB1	0.196068	0.496959
									HIST1H1C	-3.4214	2.27786														HIST1H1B	-0.864491	-1.73192
									MGMT	-1.21337	6.84836														HIST1H1C	0.166922	-3.4214
									ATP2A2	-0.0678741	0.237811														MGMT	-0.881682	-1.21337
									YBX3	-0.634508	2.93593														ATP2A2	0.600217	-0.0678741
									ZNF24	0.435937	4.42658														YBX3	0.289577	-0.634508
									ZKSCAN1	-0.480575	4.14946														ZNF24	0.447487	0.435937
									ZNF3	-1.06172	4.15657														ZKSCAN1	0.412917	-0.480575
									HMGA1	1.448	4.42592														ZNF3	-0.189184	-1.06172
									ZNF8	-0.199451	0.833881														HMGA1	-0.201561	1.448
									JUNB	1.8642	9.14101														ZNF8	0.15407	-0.199451
									GJA1	0.139581	0.48448														JUNB	1.5229	1.8642
									UBTF	-0.365355	1.58109														GJA1	1.07115	0.139581
									HOXB6	-0.424741	2.98205														UBTF	-0.409675	-0.365355
									JUND	-0.557459	4.47192														HOXB6	-0.249535	-0.424741
									ATF7	0.548485	4.99631														JUND	-0.141461	-0.557459
									PRKACA	0.237289	0.382851														ATF7	0.170958	0.548485
									CAPN2	-0.18216	0.578054														PRKACA	0.491667	0.237289
									CEBPB	1.28165	8.83213														CAPN2	-0.119094	-0.18216
									PFKL	0.766286	1.58993														CEBPB	1.08104	1.28165
									PSMC3	0.09193	0.596093														PFKL	0.257054	0.766286
									TCP1	-0.0758123	0.697268														PSMC3	-0.268005	0.09193
									PTPN1	0.824387	6.04487														TCP1	-0.01773	-0.0758123
									ERCC2	0.677478	7.39088														PTPN1	0.822787	0.824387
									RPL35A	0.281352	2.55051														ERCC2	0.0277655	0.677478
									RPL7	0.0869552	0.700279														RPL35A	-0.0674319	0.281352
									EGR1	2.28676	7.0719														RPL7	-0.269565	0.0869552
									VCL	-0.81575	4.25248														EGR1	1.30232	2.28676
									SON	0.460819	5.40647														VCL	0.0392791	-0.81575
									NELFE	-1.53833	6.5692														SON	0.0666956	0.460819
									RPL17	0.0587232	0.167547														NELFE	-0.295012	-1.53833
									RCC1	0.86006	6.63196														RPL17	0.284604	0.0587232
									ATF1	0.259004	1.13455														RCC1	-0.517621	0.86006
									XRCC1	0.405574	3.72864														ATF1	0.140443	0.259004
									NCL	0.851446	5.02703														XRCC1	0.0461173	0.405574
									HK1	-0.281447	0.901325														NCL	-0.0425592	0.851446
									POLR2C	-0.332294	3.37245														HK1	0.437741	-0.281447
									POLR2E	0.300208	3.11344														POLR2C	0.392577	-0.332294
									NDUFV2	-0.15039	0.48904														POLR2E	-0.0469249	0.300208
									ERCC3	0.712913	7.54824														NDUFV2	0.18948	-0.15039
									EIF2AK2	-0.0178229	0.0107855														ERCC3	0.273092	0.712913
									TFE3	0.739012	3.18335														EIF2AK2	0.242142	-0.0178229
									CSNK2A2	-0.3061	2.89034														TFE3	0.186059	0.739012
									EIF2S2	-0.19292	1.31197														CSNK2A2	0.0520885	-0.3061
									TBP	-0.0258678	0.109947														EIF2S2	0.328948	-0.19292
									BTF3	-0.533849	2.56439														TBP	-0.142128	-0.0258678
									RAB5A	0.0858417	0.277994														BTF3	-0.20468	-0.533849
									MSH3	-1.55658	7.64967														RAB5A	0.391633	0.0858417
									PSMB1	-0.137003	1.05659														MSH3	0.0436029	-1.55658
									COX5A	-0.407616	1.08111														PSMB1	-0.00989647	-0.137003
									LMNB1	-1.11582	7.44893														COX5A	0.0660047	-0.407616
									HOXA5	-1.33922	6.81508														LMNB1	-2.54876	-1.11582
									CAST	-0.465776	2.71985														HOXA5	-0.247647	-1.33922
									COL5A1	-1.57145	5.75408														CAST	-0.0542452	-0.465776
									CDK11A	-1.13529	5.32145														COL5A1	1.44501	-1.57145
									ATP6V1B2	0.205329	0.51699														CDK11A	-0.414977	-1.13529
									ATP6V1C1	1.0975	7.78078														ATP6V1B2	0.499188	0.205329
									CSRP1	-0.183236	0.112451														ATP6V1C1	0.726553	1.0975
									FLNA	-0.661191	0.834265														CSRP1	0.311086	-0.183236
									ACO1	-0.258345	1.93909														FLNA	-0.0958989	-0.661191
									NT5E	-0.487017	1.34966														ACO1	0.85022	-0.258345
									TAF1	0.126695	0.885057														NT5E	0.599502	-0.487017
									VDAC1	-0.628368	2.55327														TAF1	0.0281634	0.126695
									TGM2	-1.0127	3.82413														VDAC1	0.152667	-0.628368
									FBL	0.694518	6.71651														TGM2	1.97232	-1.0127
									PAICS	-0.0921721	0.455973														FBL	-0.801846	0.694518
									USF1	0.30171	1.79612														PAICS	-0.626953	-0.0921721
									FDXR	-0.309536	1.19958														USF1	0.0818182	0.30171
									RFX1	0.385135	3.47062														FDXR	0.204842	-0.309536
									UQCRC2	0.0760993	0.0495505														RFX1	-0.0467406	0.385135
									TCEA1	-0.17123	1.52229														UQCRC2	0.215516	0.0760993
									SFPQ	0.271237	2.4846														TCEA1	-0.0400984	-0.17123
									TUBG1	0.0753145	0.448237														SFPQ	-0.662498	0.271237
									PPIB	0.455266	4.69639														TUBG1	-0.0136071	0.0753145
									WARS	-0.590264	2.36731														PPIB	0.745197	0.455266
									RPS3	-0.84561	3.98074														WARS	0.636349	-0.590264
									SP100	1.35674	9.06879														RPS3	-0.300715	-0.84561
									NFYA	0.00165101	0.00417655														SP100	0.151819	1.35674
									CFL1	-0.407968	1.02798														NFYA	0.391476	0.00165101
									EIF4B	-0.840165	4.30471														CFL1	-0.189198	-0.407968
									DGKA	-0.164668	0.771931														EIF4B	-0.312425	-0.840165
									NR2F2	0.196453	0.892218														DGKA	-0.0768701	-0.164668
									EEF1B2	0.815237	3.89744														NR2F2	-0.78985	0.196453
									ATP5F1	-0.0385834	0.116538														EEF1B2	0.11622	0.815237
									IGFBP5	0.223017	1.56958														ATP5F1	-0.0122543	-0.0385834
									ACAT1	2.67661	10.985														IGFBP5	1.92125	0.223017
									TNC	-0.328312	1.5112														ACAT1	-0.622485	2.67661
									MYL9	-1.08459	3.72839														TNC	1.77577	-0.328312
									CCNC	0.408542	1.64972														MYL9	-0.116762	-1.08459
									POLR2A	-0.386905	4.61949														CCNC	0.0848191	0.408542
									MCM3	-2.62914	8.52126														POLR2A	0.0997157	-0.386905
									RPS12	-0.547507	3.42871														MCM3	-1.71677	-2.62914
									BRD2	-0.220348	0.395763														RPS12	-0.110643	-0.547507
									YY1	0.152449	1.02925														BRD2	0.0208208	-0.220348
									DNAJB1	1.03151	7.16003														YY1	0.0260566	0.152449
									ATP5A1	0.436591	2.687														DNAJB1	-0.138782	1.03151
									PSMA1	-0.123285	0.936033														ATP5A1	0.04281	0.436591
									PSMA2	-0.142993	0.939309														PSMA1	0.0588769	-0.123285
									PSMA3	-0.0952167	0.738238														PSMA2	-0.00611639	-0.142993
									PSMA4	-0.227481	2.03168														PSMA3	0.111248	-0.0952167
									MSN	0.302928	0.728073														PSMA4	0.212888	-0.227481
									DDX6	-0.520084	2.71934														MSN	0.346074	0.302928
									DNMT1	-0.236931	1.9372														DDX6	0.289925	-0.520084
									RPL13	0.0234827	0.133504														DNMT1	-0.74608	-0.236931
									HMGB2	-2.67226	8.89009														RPL13	-0.290151	0.0234827
									TARS	1.15533	9.03685														HMGB2	-2.75257	-2.67226
									VARS	1.12931	2.05585														TARS	0.730852	1.15533
									EEF1G	0.709543	4.2296														VARS	0.122786	1.12931
									FKBP2	-0.019709	0.0494677														EEF1G	-0.519831	0.709543
									STOM	-2.28993	7.04679														FKBP2	0.209178	-0.019709
									YWHAQ	-0.561701	4.77489														STOM	0.00636587	-2.28993
									ARNT	-0.0537493	0.187871														YWHAQ	-0.497251	-0.561701
									RPL10	-0.871932	4.37878														ARNT	0.341594	-0.0537493
									APEX1	-0.468779	3.64618														RPL10	-0.588526	-0.871932
									CALR	-1.66043	8.75542														APEX1	-0.425034	-0.468779
									MAP4	-1.13853	5.43918														CALR	0.268129	-1.66043
									CANX	-0.787136	3.56019														MAP4	-0.129546	-1.13853
									PSMB8	-1.25314	7.31363														CANX	0.322345	-0.787136
									PSMA5	-0.0772002	0.517265														PSMB8	-0.69482	-1.25314
									PSMB4	-0.165578	1.35309														PSMA5	0.336391	-0.0772002
									PSMB6	-0.114381	0.862278														PSMB4	-0.0250139	-0.165578
									PSMB5	-0.123287	0.970711														PSMB6	-0.165135	-0.114381
									SSFA2	3.666	5.27761														PSMB5	0.311685	-0.123287
									LOX	-2.38992	4.63426														SSFA2	0.409016	3.666
									NDUFS1	-0.153494	0.553155														LOX	-0.169043	-2.38992
									POLD1	-2.645	3.18415														NDUFS1	0.261006	-0.153494
									TEAD1	0.342787	3.51035														POLD1	-0.988381	-2.645
									SMARCA1	0.324958	3.44428														TEAD1	0.0286416	0.342787
									MAPK1	-0.119999	0.504004														SMARCA1	0.39312	0.324958
									RXRB	-0.274924	2.81435														MAPK1	-0.00943548	-0.119999
									ERCC5	0.135146	0.621099														RXRB	-0.162978	-0.274924
									GTF2E1	0.435997	1.90704														ERCC5	0.428161	0.135146
									GTF2E2	0.468076	1.59151														GTF2E1	0.192499	0.435997
									CTGF	-1.22444	5.97706														GTF2E2	0.379371	0.468076
									MPG	0.156907	1.00356														CTGF	0.225899	-1.22444
									ARID4A	-0.0689151	0.532706														MPG	0.252174	0.156907
									KDM5A	0.289336	2.48341														ARID4A	0.468594	-0.0689151
									TKT	0.0209758	0.0814331														KDM5A	0.420725	0.289336
									LMOD1	-4.87177	5.21081														TKT	-0.30639	0.0209758
									PML	-0.317385	3.15835														LMOD1	-0.826381	-4.87177
									EEF1D	0.673369	3.67893														PML	0.0320637	-0.317385
									MARCKS	-1.06616	5.99372														EEF1D	-0.249252	0.673369
									ERP29	-0.412856	1.58081														MARCKS	-1.23115	-1.06616
									PRDX5	-0.910435	1.50499														ERP29	-0.202497	-0.412856
									RPL12	0.101491	0.880716														PRDX5	0.210207	-0.910435
									PDIA3	-1.17573	7.61989														RPL12	-0.251276	0.101491
									PPP2R1A	0.123399	1.27468														PDIA3	0.181663	-1.17573
									CDC27	0.107181	0.507322														PPP2R1A	0.0119628	0.123399
									PPIF	0.844545	5.8677														CDC27	0.264222	0.107181
									NKTR	0.595736	5.26366														PPIF	0.217576	0.844545
									NMT1	-0.60367	3.31849														NKTR	-0.039862	0.595736
									LRPAP1	0.878792	5.53997														NMT1	-0.0355847	-0.60367
									CLIP1	0.737143	1.60203														LRPAP1	0.570586	0.878792
									POLR2B	-0.301667	3.11499														CLIP1	0.403092	0.737143
									CORO1A	-0.485142	1.12263														POLR2B	0.158508	-0.301667
									TIA1	0.469218	4.03188														CORO1A	-1.39983	-0.485142
									DNAJA1	0.611137	2.97318														TIA1	-0.0479346	0.469218
									UQCRC1	0.113684	0.119664														DNAJA1	0.326218	0.611137
									YWHAB	-0.0899922	0.341547														UQCRC1	0.266219	0.113684
									STIP1	-0.954316	4.64877														YWHAB	0.0483982	-0.0899922
									S100A11	0.480759	2.10321														STIP1	0.330811	-0.954316
									PRDX2	0.380178	1.45025														S100A11	-0.0763514	0.480759
									GK	0.354847	0.939472														PRDX2	0.259244	0.380178
									PYCR1	-0.676367	2.82727														GK	2.02339	0.354847
									ELF1	-0.481433	4.26127														PYCR1	0.226266	-0.676367
									GTF2H1	0.762232	7.12281														ELF1	-0.058931	-0.481433
									RPL9	-0.0970716	0.260308														GTF2H1	0.018498	0.762232
									KIF5B	-0.101092	0.51822														RPL9	-0.273006	-0.0970716
									CSTF2	0.870915	7.33191														KIF5B	0.281571	-0.101092
									ABCC1	-1.58715	3.91987														CSTF2	-0.106952	0.870915
									MCM4	-3.8003	4.18383														ABCC1	-0.313519	-1.58715
									MCM5	-3.27012	7.12802														MCM4	-1.55218	-3.8003
									MCM7	-4.38003	6.82506														MCM5	-2.00628	-3.27012
									SHMT2	2.39275	6.58899														MCM7	-1.71936	-4.38003
									HSPA4	-0.248783	0.368614														SHMT2	0.487542	2.39275
									CTNNA1	-0.853103	5.09606														HSPA4	0.465437	-0.248783
									CTNNB1	-0.933006	3.58663														CTNNA1	-0.0326882	-0.853103
									BMI1	-0.213501	1.46654														CTNNB1	0.00646925	-0.933006
									PHB	-0.374242	2.10882														BMI1	-0.122905	-0.213501
									NF2	-0.669476	4.70386														PHB	0.100683	-0.374242
									RDX	-0.16505	1.07342														NF2	-0.204133	-0.669476
									RFC4	-0.983857	4.59886														RDX	-0.107332	-0.16505
									RFC2	-0.853607	6.10724														RFC4	-1.45273	-0.983857
									RFC1	-0.726018	5.50518														RFC2	-0.826304	-0.853607
									RPL22	-0.0427896	0.159949														RFC1	-0.53876	-0.726018
									GTF2F1	-0.807972	5.31523														RPL22	-0.266781	-0.0427896
									IDUA	-0.467093	2.24806														GTF2F1	0.276463	-0.807972
									MYH9	-0.695989	2.71345														IDUA	0.467644	-0.467093
									SOAT1	-0.151015	1.07015														MYH9	-0.0511272	-0.695989
									ADD1	-0.760314	4.76612														SOAT1	-0.553051	-0.151015
									NUP214	0.603051	6.6387														ADD1	-0.261574	-0.760314
									DEK	-0.153137	1.29423														NUP214	0.00309406	0.603051
									PSMC2	0.0116402	0.0538211														DEK	-0.954936	-0.153137
									RPL4	0.279428	2.33918														PSMC2	-0.000270998	0.0116402
									LONP1	0.899709	1.8923														RPL4	-0.244894	0.279428
									PPP1CC	0.48967	3.55991														LONP1	-0.0795296	0.899709
									POLR2I	-0.341924	2.05911														PPP1CC	-0.299226	0.48967
									DLST	-0.397704	1.26197														POLR2I	-0.19951	-0.341924
									SRP14	0.588892	5.25994														DLST	0.042393	-0.397704
									NUP62	0.709419	7.24297														SRP14	0.1634	0.588892
									FDFT1	0.809762	2.74278														NUP62	-0.569039	0.709419
									ZEB1	0.938097	7.63074														FDFT1	-0.583001	0.809762
									TAGLN2	-0.641019	1.09387														ZEB1	1.36281	0.938097
									RBMX	0.102459	0.420662														TAGLN2	-0.584397	-0.641019
									COIL	0.499902	3.31289														RBMX	-0.925946	0.102459
									ATP6V1A	0.0796462	0.25567														COIL	-0.109508	0.499902
									HSPA9	0.932485	5.01896														ATP6V1A	0.734149	0.0796462
									CDKN1A	-0.406076	0.834983														HSPA9	0.142347	0.932485
									RPS19	-0.579837	3.28545														CDKN1A	1.19722	-0.406076
									RPL3	-0.188943	1.62338														RPS19	-0.15206	-0.579837
									COL18A1	-3.17432	5.95623														RPL3	-0.332123	-0.188943
									DDOST	-0.760433	5.97061														COL18A1	0.370352	-3.17432
									FEN1	-0.410475	2.06214														DDOST	0.360919	-0.760433
									CUX1	0.173623	1.60167														FEN1	-1.2326	-0.410475
									TXLNA	-0.357028	2.23506														CUX1	-0.132558	0.173623
									CCT6A	-0.0338975	0.177211														TXLNA	0.21735	-0.357028
									PBX1	-1.63417	9.08796														CCT6A	0.217348	-0.0338975
									PBX2	0.110142	0.708247														PBX1	-0.215396	-1.63417
									PBX3	0.0102954	0.0161417														PBX2	-0.18275	0.110142
									MLH1	-0.861482	6.80416														PBX3	-0.578312	0.0102954
									STAT3	-0.811247	3.66802														MLH1	-0.581776	-0.861482
									USP8	0.293654	2.19938														STAT3	0.504473	-0.811247
									MDH2	0.58793	4.78324														USP8	0.546247	0.293654
									RFC5	-1.01538	7.27483														MDH2	0.155637	0.58793
									RFC3	-0.832931	6.35622														RFC5	-1.16364	-1.01538
									HADHA	0.546906	3.79937														RFC3	-1.63865	-0.832931
									EIF2S3	-0.172928	0.812317														HADHA	0.0217619	0.546906
									CETN2	0.232959	1.22523														EIF2S3	0.0780071	-0.172928
									ETV6	0.788493	5.13978														CETN2	0.0166482	0.232959
									EIF2D	-1.13786	3.1396														ETV6	1.03148	0.788493
									CSK	0.179712	0.812852														EIF2D	-0.353631	-1.13786
									GARS	0.424657	1.30233														CSK	-0.0491775	0.179712
									EIF1	-0.00878818	0.056691														GARS	0.460073	0.424657
									TMPO	-0.522361	4.66518														EIF1	0.119341	-0.00878818
									LAP2B	-0.848571	6.70894														TMPO	-1.53495	-0.522361
									STAT1	-0.342737	1.85066														LAP2B		-0.848571
									SKIV2L2	0.626085	6.28579														STAT1	0.675544	-0.342737
									RPS27	-0.380836	1.85315														SKIV2L2	0.32107	0.626085
									NCAPD3	-2.41765	3.0696														RPS27	-0.142701	-0.380836
									RBM34	0.783118	7.42762														NCAPD3	-0.443347	-2.41765
									LRPPRC	0.134462	0.61918														RBM34	-0.0511665	0.783118
									ACAA2	0.575552	4.14501														LRPPRC	0.190415	0.134462
									PRCP	0.195909	0.405755														ACAA2	-0.300713	0.575552
									PAFAH1B1	-0.0290935	0.0365533														PRCP	-0.0285559	0.195909
									CRAT	-0.18948	1.65216														PAFAH1B1	0.0321743	-0.0290935
									CTSK	-0.582809	1.8182														CRAT	0.0187751	-0.18948
									MSH2	-1.70907	7.93077														CTSK	0.497461	-0.582809
									GPD2	-0.645658	1.74814														MSH2	-0.783515	-1.70907
									SSR1	-0.815017	3.98284														GPD2	-0.808229	-0.645658
									PSMC4	0.0252659	0.0955969														SSR1	0.581005	-0.815017
									TSFM	0.604679	4.13949														PSMC4	0.557845	0.0252659
									VDAC2	-0.47921	1.85377														TSFM	-0.0591965	0.604679
									CBX5	-0.142653	0.567778														VDAC2	0.1628	-0.47921
									MKI67	-6.62204	10.8268														CBX5	-0.535746	-0.142653
									RANGAP1	0.512621	6.0377														MKI67	-2.25807	-6.62204
									RECQL	0.576513	2.58965														RANGAP1	-0.0990387	0.512621
									NOP2	1.11946	8.10495														RECQL	0.656254	0.576513
									ATRX	-0.000345358	0.00342349														NOP2	0.0514172	1.11946
									BAG6	-1.08466	6.77521														ATRX	0.600024	-0.000345358
									NSF	0.22868	0.595286														BAG6	0.115735	-1.08466
									MAP2K3	-0.128667	0.924045														NSF	0.0523447	0.22868
									BRCC3	0.0266903	0.0846467														MAP2K3	-0.197243	-0.128667
									RPL5	-0.0610381	0.407546														BRCC3	0.106742	0.0266903
									RPL21	-0.123303	0.683838														RPL5	-0.28174	-0.0610381
									RPS9	-0.503313	3.89747														RPL21	-0.255596	-0.123303
									RPS5	-0.113093	0.444779														RPS9	-0.338126	-0.503313
									RPS10	-0.732344	2.84483														RPS5	-0.100167	-0.113093
									MAP1B	-0.255393	0.378981														RPS10	-0.107997	-0.732344
									YAP1	0.630659	2.73706														MAP1B	-0.340258	-0.255393
									UTRN	-2.26483	5.48174														YAP1	0.21393	0.630659
									IQGAP1	1.65382	6.43201														UTRN	-0.949533	-2.26483
									STT3A	-1.41543	6.29257														IQGAP1	0.0451456	1.65382
									CAPZA2	0.290299	1.74091														STT3A	0.251784	-1.41543
									CAPZB	0.608844	5.0176														CAPZA2	0.24599	0.290299
									UQCRFS1	0.100615	0.185807														CAPZB	0.0941045	0.608844
									LIMS1	0.0541315	0.132426														UQCRFS1	-0.0369642	0.100615
									TFPI2	2.93266	8.18145														LIMS1	1.51631	0.0541315
									RFX3	0.588518	2.06164														TFPI2	3.95946	2.93266
									RFX5	0.180434	1.21993														RFX3	0.851982	0.588518
									PIP4K2A	0.0576253	0.182052														RFX5	0.278114	0.180434
									PSMD8	-0.0116538	0.0825794														PIP4K2A	-0.547015	0.0576253
									PRRC2A	-0.245141	0.854949														PSMD8	0.381635	-0.0116538
									CCT5	-0.0561997	0.317399														PRRC2A	-0.0584025	-0.245141
									NES	1.25111	3.82078														CCT5	-0.220991	-0.0561997
									CSNK1A1	0.107587	0.596372														NES	0.740854	1.25111
									CSNK1D	0.536611	4.33234														CSNK1A1	0.141613	0.107587
									NR2C2	-0.230845	1.30218														CSNK1D	0.00306561	0.536611
									NASP	-6.9777	11.5187														NR2C2	0.239356	-0.230845
									FASN	-0.664025	2.9306														NASP	-0.815386	-6.9777
									CDK8	0.601247	4.98093														FASN	-0.326809	-0.664025
									CCT3	-0.0473453	0.307512														CDK8	0.166908	0.601247
									TUFM	0.900618	3.79921														CCT3	0.29924	-0.0473453
									SRP9	0.553049	3.63549														TUFM	0.318776	0.900618
									PCYT1A	0.311363	1.88088														SRP9	-0.064489	0.553049
									SARS	0.819601	5.70104														PCYT1A	0.298899	0.311363
									CTCF	0.186423	0.91779														SARS	0.326663	0.819601
									PSMB3	-0.149783	0.897616														CTCF	-0.0746809	0.186423
									PSMB2	-0.161933	1.12488														PSMB3	0.0712879	-0.149783
									MCM2	-3.86069	6.64532														PSMB2	-0.21794	-0.161933
									ACADVL	-0.11387	0.446259														MCM2	-2.15783	-3.86069
									YLPM1	0.284504	2.66264														ACADVL	0.647164	-0.11387
									VPS41	0.0967623	0.375506														YLPM1	0.510651	0.284504
									TMED10	-0.347638	2.45123														VPS41	-0.132496	0.0967623
									NUMB	1.01768	6.25497														TMED10	0.153606	-0.347638
									CLK3	1.393	5.58637														NUMB	1.47041	1.01768
									NUP153	0.459411	5.44973														CLK3	0.348345	1.393
									RANBP2	0.576302	6.73036														NUP153	-0.07727	0.459411
									NDUFV1	-0.120268	0.410145														RANBP2	0.413695	0.576302
									GSK3A	0.834908	5.0092														NDUFV1	-0.113252	-0.120268
									GSK3B	0.611405	5.5085														GSK3A	0.300897	0.834908
									TAF6	0.15036	1.34421														GSK3B	0.180125	0.611405
									SEPHS1	0.154607	0.789768														TAF6	-0.207728	0.15036
									GMPS	0.112977	0.567727														SEPHS1	-0.703767	0.154607
									LIG3	0.3916	3.89725														GMPS	-0.175205	0.112977
									LIG4	-0.0327344	0.0383212														LIG3	-0.339966	0.3916
									MRE11A	0.0920004	0.904614														LIG4	1.04389	-0.0327344
									MMP14	-0.623972	4.76666														MRE11A	-0.482089	0.0920004
									GDI2	-0.0325908	0.0290616														MMP14	1.20237	-0.623972
									EMD	0.19423	0.842101														GDI2	0.239018	-0.0325908
									CPT1A	-0.351249	1.6003														EMD	-0.287739	0.19423
									SERPINH1	-1.5317	8.11331														CPT1A	0.0269712	-0.351249
									PDLIM4	0.688407	3.55476														SERPINH1	0.203263	-1.5317
									VASP	0.601759	4.04224														PDLIM4	1.79981	0.688407
									DNM2	0.116459	0.444784														VASP	0.166753	0.601759
									METAP2	-0.599263	4.42862														DNM2	0.0814825	0.116459
									CDK7	0.659736	7.18603														METAP2	0.0702998	-0.599263
									CDK9	0.549133	4.94823														CDK7	0.355531	0.659736
									CCT8	-0.0437851	0.262819														CDK9	0.12192	0.549133
									CCT4	0.101042	0.943631														CCT8	0.18402	-0.0437851
									PAPOLA	1.25146	5.64253														CCT4	0.119299	0.101042
									FXR1	-0.768918	3.64526														PAPOLA	0.302865	1.25146
									FXR2	-0.168083	0.599081														FXR1	-0.238715	-0.768918
									RAB5C	-0.0289554	0.167665														FXR2	0.629814	-0.168083
									RAB7A	0.568977	3.42353														RAB5C	0.143547	-0.0289554
									SMARCA2	-0.586351	6.14148														RAB7A	0.164024	0.568977
									SMARCA4	0.365539	4.04185														SMARCA2	-0.309263	-0.586351
									SSR4	-0.78461	4.15824														SMARCA4	0.129413	0.365539
									MECP2	1.46844	2.38289														SSR4	0.309098	-0.78461
									HCFC1	0.109093	0.939374														MECP2	0.0395881	1.46844
									HSD17B4	-0.584397	4.81394														HCFC1	-0.105889	0.109093
									PSMD7	-0.0297035	0.150553														HSD17B4	-0.08672	-0.584397
									DYNLT3	1.09097	4.19033														PSMD7	-0.0827685	-0.0297035
									RPS6KA3	2.45283	4.00009														DYNLT3	1.31329	1.09097
									HDGF	-0.0631129	0.406074														RPS6KA3	1.41854	2.45283
									CNN1	-1.81892	6.42453														HDGF	-0.157001	-0.0631129
									CCNH	0.589047	4.8919														CNN1	-0.623622	-1.81892
									MNAT1	0.763774	6.7336														CCNH	0.110921	0.589047
									NDUFA8	-0.0729126	0.227186														MNAT1	0.20376	0.763774
									PGD	1.05028	5.18475														NDUFA8	0.19439	-0.0729126
									KPNA2	0.762917	5.45292														PGD	0.0654017	1.05028
									KPNA1	0.93163	6.91642														KPNA2	-0.801838	0.762917
									POLR2H	0.294286	2.32246														KPNA1	0.256776	0.93163
									AGFG1	-0.0237418	0.11664														POLR2H	0.422331	0.294286
									STAT2	-0.728492	3.43265														AGFG1	0.0968811	-0.0237418
									MSH6	-1.7523	8.85805														STAT2	-0.00834964	-0.728492
									ZNF131	0.26066	1.50495														MSH6	-0.761306	-1.7523
									ZNF143	0.407938	3.24849														ZNF131	0.138218	0.26066
									HK2	1.32193	4.23033														ZNF143	0.485437	0.407938
									STC1	7.12002	12.1745														HK2	2.92897	1.32193
									CAPZA1	0.749207	4.58707														STC1	4.68583	7.12002
									HMGA2	2.35322	5.61105														CAPZA1	0.0927643	0.749207
									CRIP2	-0.316281	0.824406														HMGA2	0.764362	2.35322
									NUP98	0.60032	6.79897														CRIP2	-0.010753	-0.316281
									SLC25A1	-0.892589	4.07958														NUP98	0.0489112	0.60032
									ACLY	-1.70734	8.98373														SLC25A1	-0.564041	-0.892589
									METAP1	0.17545	0.965447														ACLY	0.246626	-1.70734
									SMTN	1.22073	7.509														METAP1	-0.257959	0.17545
									IST1	-0.596829	4.30376														SMTN	0.4895	1.22073
									SEC24C	0.506584	4.52225														IST1	0.688403	-0.596829
									HIRA	0.608714	4.97163														SEC24C	0.40111	0.506584
									TERF1	-0.26435	1.01122														HIRA	-0.169133	0.608714
									PMS2	-3.08106	3.85558														TERF1	-0.0379934	-0.26435
									CACNB3	-0.920716	5.92696														PMS2	-0.0228595	-3.08106
									YARS	1.84613	7.9627														CACNB3	-0.29234	-0.920716
									USP14	-0.272714	2.645														YARS	0.451365	1.84613
									RAD23B	0.18974	1.44057														USP14	-0.14284	-0.272714
									PRRX1	-1.15868	6.80392														RAD23B	-0.440218	0.18974
									ALDH18A1	-0.213267	0.659365														PRRX1	-0.955869	-1.15868
									NAPA	-0.0964108	0.45016														ALDH18A1	0.460848	-0.213267
									PSMD4	0.0859197	0.609184														NAPA	-0.00982344	-0.0964108
									CSE1L	1.44589	1.91765														PSMD4	0.11459	0.0859197
									VCP	-1.08049	6.05274														CSE1L	-0.540762	1.44589
									HADHB	0.616956	4.88973														VCP	0.209092	-1.08049
									MANF	0.442725	3.98374														HADHB	0.278937	0.616956
									MLLT4	-0.63223	2.43997														MANF	0.452113	0.442725
									MLLT10	1.09839	4.64611														MLLT4	-0.0695215	-0.63223
									ELL	1.15056	7.76461														MLLT10	-0.248774	1.09839
									BRPF1	0.330478	2.49653														ELL	0.676474	1.15056
									ADAR	0.971057	8.04949														BRPF1	0.101671	0.330478
									PKNOX1	-0.105906	0.382049														ADAR	0.378529	0.971057
									SEC13	0.470737	4.63075														PKNOX1	-0.160292	-0.105906
									EIF3B	-0.661019	3.25807														SEC13	0.212455	0.470737
									RRP1	1.19044	9.63247														EIF3B	0.0805959	-0.661019
									ARPP19	-0.0306487	0.0993511														RRP1	-0.0243303	1.19044
									EIF6	1.28797	9.26654														ARPP19	-0.174258	-0.0306487
									CTBP2	0.00777019	0.0416861														EIF6	-0.402576	1.28797
									GEMIN4	0.654678	3.82491														CTBP2	-0.522595	0.00777019
									PCBP4	-0.0698723	0.106466														GEMIN4	-0.0167217	0.654678
									NUP107	0.634925	6.85794														PCBP4	-0.61737	-0.0698723
									ARPC4	0.322886	1.95967														NUP107	-0.685432	0.634925
									TPI1	-0.456092	1.54745														ARPC4	-0.162272	0.322886
									EIF3E	-0.618077	3.11964														TPI1	0.246772	-0.456092
									PPP4C	-1.03451	5.42533														EIF3E	0.0397784	-0.618077
									MYL6	0.780547	4.25806														PPP4C	0.127628	-1.03451
									ACTB	-0.114377	0.0490214														MYL6	-0.155064	0.780547
									EIF4A1	-0.244483	1.02412														ACTB	-0.478371	-0.114377
									PRPS1	-1.95817	7.26612														EIF4A1	0.182706	-0.244483
									PSMA6	-0.0970794	0.847753														PRPS1	-1.12253	-1.95817
									CDC42	0.738759	5.41161														PSMA6	0.268194	-0.0970794
									DSTN	-0.668533	2.51783														CDC42	-0.131787	0.738759
									RAB8A	-0.116784	0.80642														DSTN	0.170126	-0.668533
									SRP54	0.0664438	0.218532														RAB8A	-0.198127	-0.116784
									RAB5B	-0.0229605	0.0435812														SRP54	0.490649	0.0664438
									UBE2D2	-0.0118671	0.130573														RAB5B	0.600937	-0.0229605
									RAB14	0.00403057	0.0534666														UBE2D2	0.0889931	-0.0118671
									ACTR3	0.354113	3.35868														RAB14	0.130149	0.00403057
									ACTR2	0.319364	2.47416														ACTR3	0.564415	0.354113
									ACTR1A	0.0245721	0.137296														ACTR2	0.285535	0.319364
									COPS2	-0.591762	4.44248														ACTR1A	0.0995697	0.0245721
									ABCE1	-0.0117737	0.0280162														COPS2	0.39034	-0.591762
									RAP1B	-0.345439	0.999015														ABCE1	0.148878	-0.0117737
									MAX	0.296615	1.56778														RAP1B	0.0811146	-0.345439
									RPS3A	-0.353501	2.87606														MAX	0.208865	0.296615
									RPL26	0.0158039	0.0790964														RPS3A	-0.293912	-0.353501
									PSME3	-0.676821	2.29543														RPL26	0.442091	0.0158039
									RPL15	0.147297	1.17175														PSME3	0.23786	-0.676821
									RPL27	0.320056	2.4051														RPL15	-0.284094	0.147297
									ATP6V0D1	0.473644	1.26528														RPL27	-0.0987553	0.320056
									RPL37A	-0.400665	2.00706														ATP6V0D1	0.283142	0.473644
									RHOA	-0.288903	1.50044														RPL37A	-0.228873	-0.400665
									RND3	-0.616967	3.20628														RHOA	-0.421027	-0.288903
									SEC61A1	-0.479507	3.20943														RND3	0.423493	-0.616967
									STXBP1	1.68414	7.59925														SEC61A1	0.159262	-0.479507
									SUMO2	0.22681	0.921222														STXBP1	0.722473	1.68414
									DCAF7	0.274578	1.62636														SUMO2	-0.257648	0.22681
									WDR5	0.0888307	0.646907														DCAF7	0.569171	0.274578
									YWHAG	-0.0216842	0.0721501														WDR5	-0.467121	0.0888307
									RPS7	-0.475783	2.20524														YWHAG	0.45099	-0.0216842
									PPP1CB	-0.366068	3.02987														RPS7	-0.277469	-0.475783
									PSMC1	0.0745645	0.489315														PPP1CB	-0.159615	-0.366068
									PSMC5	0.0336952	0.207726														PSMC1	-0.125957	0.0745645
									RPS8	-0.248711	1.61782														PSMC5	-0.0645792	0.0336952
									RPS16	-0.423319	2.10142														RPS8	-0.371705	-0.248711
									YWHAE	-0.261519	2.51353														RPS16	-0.303913	-0.423319
									RPS14	-0.0458258	0.326961														YWHAE	-0.0825458	-0.261519
									RPS23	-0.554396	3.17334														RPS14	-0.257486	-0.0458258
									RPS18	-0.43147	3.14495														RPS23	-0.371213	-0.554396
									RPS29	-0.705994	2.2587														RPS18	-0.112441	-0.43147
									RPS13	-0.171624	1.00867														RPS29	-0.22786	-0.705994
									RPS11	-0.327198	1.87412														RPS13	-0.106106	-0.171624
									ARF6	-0.67842	3.27498														RPS11	-0.147796	-0.327198
									PSMC6	-0.00835302	0.0569089														ARF6	-0.449093	-0.67842
									RPL7A	-0.0439798	0.218709														PSMC6	0.016307	-0.00835302
									POLR2G	-0.303566	2.27943														RPL7A	-0.279146	-0.0439798
									ETF1	0.0300044	0.139249														POLR2G	-0.267841	-0.303566
									CNBP	0.374462	0.204196														ETF1	0.504833	0.0300044
									YPEL5	0.0910028	0.396851														CNBP	-0.144762	0.374462
									RPS4X	-0.382881	2.83017														YPEL5	0.28374	0.0910028
									PPP2CB	0.12506	0.991994														RPS4X	-0.235099	-0.382881
									RPL23A	0.188458	1.78422														PPP2CB	0.0588311	0.12506
									RPS6	-0.426774	2.63126														RPL23A	-0.124934	0.188458
									HIST1H4A	-0.0880749	0.273631														RPS6	-0.305291	-0.426774
									RAB1A	0.710832	5.09514														HIST1H4A	-2.31358	-0.0880749
									RAN	0.507283	5.58757														RAB1A	0.418211	0.710832
									RPL23	-0.190468	1.15105														RAN	-0.487701	0.507283
									RPS15	-0.631123	2.41299														RPL23	-0.209701	-0.190468
									RPS24	-0.511734	3.11914														RPS15	-0.267013	-0.631123
									RPS25	-0.587876	2.55885														RPS24	-0.034026	-0.511734
									RPS28	-0.633505	2.98912														RPS25	-0.147267	-0.587876
									GNB1	-0.757854	3.85475														RPS28	-0.0177025	-0.633505
									RBX1	-0.297491	0.938493														GNB1	0.0648743	-0.757854
									GNB2	-0.561452	3.1392														RBX1	-0.45333	-0.297491
									RPL30	-0.113015	0.503351														GNB2	0.0737748	-0.561452
									RPL31	-0.110422	0.47665														RPL30	-0.310725	-0.113015
									RPL10A	-0.186209	1.14006														RPL31	-0.209471	-0.110422
									RPL32	-0.000284213	0.0131302														RPL10A	-0.27855	-0.186209
									RPL11	-0.0893129	0.480068														RPL32	-0.256789	-0.000284213
									RPL8	-0.273274	1.85269														RPL11	-0.176275	-0.0893129
									PPIA	-0.0778268	0.216466														RPL8	-0.214079	-0.273274
									RPS27A	0.15421	1.10574														PPIA	-0.375673	-0.0778268
									RAC1	-0.302059	1.42407														RPS27A	-0.102744	0.15421
									AP2B1	0.164193	1.33429														RAC1	-0.37204	-0.302059
									YWHAZ	-0.175518	1.25754														AP2B1	-0.115584	0.164193
									SUMO1	0.417348	3.2794														YWHAZ	-0.123075	-0.175518
									DYNLT1	-0.702891	4.17962														SUMO1	0.0852614	0.417348
									SKP1	0.299574	3.01298														DYNLT1	-0.217422	-0.702891
									RPS21	-0.86915	3.43745														SKP1	0.114152	0.299574
									EIF5A	0.144604	1.12123														RPS21	-0.0995024	-0.86915
									GNB2L1	-0.877477	4.56979														EIF5A	-0.0138772	0.144604
									UBE2I	0.290982	2.51359														GNB2L1	-0.111557	-0.877477
									SEC11A	-0.50364	4.46343														UBE2I	-0.300473	0.290982
									CSNK2B	-0.171612	1.19974														SEC11A	0.0631279	-0.50364
									TPM4	0.272932	1.13178														CSNK2B	0.100735	-0.171612
									EEF1A1	-0.281177	2.90502														TPM4	-0.343766	0.272932
									CSNK2A1	-0.118885	0.703671														EEF1A1	-0.482809	-0.281177
									NOP14	1.03156	9.46901														CSNK2A1	0.209243	-0.118885
									RBM6	0.416036	3.75834														NOP14	0.146037	1.03156
									EIF4G2	-0.989115	5.0164														RBM6	-0.290261	0.416036
									RPP38	0.0456108	0.236628														EIF4G2	-0.193773	-0.989115
									RPP30	-0.0208898	0.108175														RPP38	0.134135	0.0456108
									GTF2I	-0.649372	6.82297														RPP30	-0.403179	-0.0208898
									PIP4K2B	0.395819	1.72018														GTF2I	-0.36137	-0.649372
									PHC1	-3.0888	4.62155														PIP4K2B	-0.0529365	0.395819
									CCT2	-0.0211288	0.0912563														PHC1	-0.189507	-3.0888
									RAE1	0.592842	6.0408														CCT2	0.224818	-0.0211288
									ST5	-1.65411	4.58068														RAE1	-0.349962	0.592842
									PRKDC	0.198555	2.281														ST5	0.984365	-1.65411
									MAP1A	-0.529686	2.08597														PRKDC	-0.174337	0.198555
									BASP1	-0.681792	2.48572														MAP1A	0.408807	-0.529686
									HMGN5	-0.0773696	0.380166														BASP1	-0.24283	-0.681792
									SARNP	0.316525	3.51205														HMGN5	0.0196944	-0.0773696
									LACTB	-0.662449	2.77836														SARNP	-0.339274	0.316525
									CBX1	0.0215259	0.0905686														LACTB	0.210306	-0.662449
									SMAD3	-0.696083	2.50015														CBX1	-0.542015	0.0215259
									ERH	0.0244891	0.121212														SMAD3	-0.0267957	-0.696083
									RHOG	-0.274479	0.69396														ERH	-0.233428	0.0244891
									RPL19	-0.040182	0.0793915														RHOG	-0.170639	-0.274479
									H3F3A	0.04797	0.0446862														RPL19	-0.233844	-0.040182
									FOXK1	-0.406138	2.65728														H3F3A	0.0200646	0.04797
									CCZ1	0.695818	2.01575														FOXK1	0.0934418	-0.406138
									DAB2	-1.61322	4.69117														CCZ1	0.120488	0.695818
									RBM3	-0.322397	1.27772														DAB2	-0.763608	-1.61322
									CYCS	0.57798	5.22656														RBM3	-0.50888	-0.322397
									SLC25A3	-0.831425	4.16588														CYCS	0.313786	0.57798
									HDLBP	-1.03355	4.91799														SLC25A3	-0.321352	-0.831425
									GTF2B	-0.940495	4.87316														HDLBP	0.306256	-1.03355
									PURA	-0.091968	0.327508														GTF2B	0.473592	-0.940495
									CDC42EP1	-0.51769	2.00497														PURA	0.271562	-0.091968
									CLTC	-0.290705	0.676734														CDC42EP1	-0.0115335	-0.51769
									FKBP3	-0.868252	5.21907														CLTC	0.279139	-0.290705
									SPTBN1	-0.520414	1.75626														FKBP3	-0.350291	-0.868252
									TIAL1	0.480899	5.14875														SPTBN1	0.0246443	-0.520414
									SET	-1.33466	5.983														TIAL1	-0.0429187	0.480899
									FOXK2	0.715353	5.83712														SET	-0.516275	-1.33466
									RUNX1	1.09021	6.55492														FOXK2	0.18711	0.715353
									CAP1	-0.02811	0.104417														RUNX1	0.416171	1.09021
									DR1	0.195002	1.04587														CAP1	0.495003	-0.02811
									EXOSC10	0.742979	6.94139														DR1	0.292502	0.195002
									PFKP	0.754783	1.6361														EXOSC10	-0.282685	0.742979
									XPC	0.0473629	0.199888														PFKP	-0.33922	0.754783
									EWSR1	0.349626	2.66796														XPC	0.0982765	0.0473629
									OCRL	0.323878	1.63438														EWSR1	-0.464582	0.349626
									PLCB3	0.747985	5.04763														OCRL	0.313573	0.323878
									TAGLN	-2.03922	8.70728														PLCB3	-0.103326	0.747985
									AKAP17A	0.582506	6.25546														TAGLN	-0.494226	-2.03922
									KIF23	-3.49302	4.53778														AKAP17A	0.274687	0.582506
									SP3	0.177171	0.800527														KIF23	-1.68912	-3.49302
									RPL18A	0.0822914	0.364836														SP3	-0.0898095	0.177171
									PLOD1	-0.109043	0.370738														RPL18A	-0.24253	0.0822914
									RPL6	0.276899	1.96158														PLOD1	1.2047	-0.109043
									TOP2B	1.80243	2.75574														RPL6	-0.107013	0.276899
									AKAP12	0.533283	0.191453														TOP2B	-0.0678708	1.80243
									SLC25A11	-0.166058	0.704584														AKAP12	0.804355	0.533283
									DST	-0.580663	1.96231														SLC25A11	0.224276	-0.166058
									CREM	1.1804	3.82389														DST	0.442977	-0.580663
									MLLT1	0.714781	4.69774														CREM	0.553975	1.1804
									CAV1	-2.5456	6.87526														MLLT1	0.0219761	0.714781
									KMT2A	-0.20853	2.06275														CAV1	-1.51781	-2.5456
									CENPC	-0.0530419	0.0987441														KMT2A		-0.20853
									LMNB2	0.278042	2.13786														CENPC		-0.0530419
									MVK	-0.261884	0.625766														LMNB2	-0.874542	0.278042
									CEBPZ	1.14192	9.07887														MVK	-1.29743	-0.261884
									RELA	3.57437	7.03223														CEBPZ	0.351165	1.14192
									UBXN1	-0.652973	3.01912														RELA	0.252244	3.57437
									EIF4G1	-0.317395	1.45607														UBXN1	-0.142668	-0.652973
									NOTCH2	-0.0791942	0.405638														EIF4G1	0.227853	-0.317395
									SSBP1	0.292085	1.93154														NOTCH2	-0.503566	-0.0791942
									CSTF1	0.789699	7.32627														SSBP1	-0.151176	0.292085
									UBE3A	-0.266174	0.783675														CSTF1	-0.0139508	0.789699
									PTK2	1.10447	6.8451														UBE3A	0.212458	-0.266174
									CALD1	-0.229089	1.02873														PTK2	0.226739	1.10447
									COL14A1	-0.631179	1.04318														CALD1	0.59817	-0.229089
									CTDSPL2	-0.654004	2.47612														COL14A1	-0.0578513	-0.631179
									PTPN11	0.0537372	0.340557														CTDSPL2	-0.508631	-0.654004
									EXOSC9	0.620474	4.72967														PTPN11	0.337708	0.0537372
									PSME1	-1.19692	5.89131														EXOSC9	-0.778365	0.620474
									RBPJ	0.667557	2.89093														PSME1	-0.611495	-1.19692
									GABPA	-0.697479	3.83341														RBPJ	0.333784	0.667557
									RING1	0.217231	2.06125														GABPA	0.484483	-0.697479
									FMR1	-1.28891	3.49564														RING1	-0.131165	0.217231
									PRDX1	0.302849	1.05118														FMR1	-0.149482	-1.28891
									RPL18	0.0805424	0.519752														PRDX1	0.0821863	0.302849
									C1QBP	0.411842	2.6079														RPL18	-0.285141	0.0805424
									CKAP4	-1.7967	6.50702														C1QBP	0.118173	0.411842
									TJP1	-0.382386	1.66686														CKAP4	0.376331	-1.7967
									LRP1	-2.19978	4.56957														TJP1	0.0835205	-0.382386
									MFGE8	-1.84498	7.26405														LRP1	0.374233	-2.19978
									SSRP1	1.04775	3.11021														MFGE8	-0.310999	-1.84498
									RBL2	-0.667026	5.56055														SSRP1	-0.437866	1.04775
									SLFN5	-0.0336091	0.138469														RBL2	0.116022	-0.667026
									NSUN2	1.01223	4.74603														SLFN5	0.887637	-0.0336091
									RBBP4	0.293164	2.95774														NSUN2	0.252722	1.01223
									EP300	0.00913002	0.0552896														RBBP4	-0.354796	0.293164
									AHNAK	-1.2892	6.21267														EP300	0.34023	0.00913002
									HSPA14	0.339922	1.93945														AHNAK	-0.70212	-1.2892
									NEXN	-1.32377	2.15412														HSPA14	0.307809	0.339922
									GALNT2	-0.810926	4.48634														NEXN	-0.4833	-1.32377
									AP1B1	0.653141	2.79101														GALNT2	0.0330539	-0.810926
									CPSF1	0.608301	6.19509														AP1B1	0.258254	0.653141
									NUP160	0.605665	6.30943														CPSF1	0.0385495	0.608301
									TBL3	0.802577	7.10838														NUP160	-0.0481721	0.605665
									GTF3C1	0.412794	3.64367														TBL3	0.077289	0.802577
									TWF1	-0.664157	1.10738														GTF3C1	0.455988	0.412794
									ASPH	-1.00585	7.12525														TWF1	0.267507	-0.664157
									TFCP2	0.376646	1.44223														ASPH	0.500579	-1.00585
									SMARCB1	0.219686	2.83224														TFCP2	0.127358	0.376646
									BPTF	0.626865	6.61448														SMARCB1	-0.419531	0.219686
									GRSF1	0.980306	5.10932														BPTF	0.457517	0.626865
									SFSWAP	0.255349	1.98794														GRSF1	-0.0415644	0.980306
									CHD3	-1.283	9.78838														SFSWAP	-0.301989	0.255349
									TP53BP1	1.37754	6.03449														CHD3	-0.310363	-1.283
									LMAN2	-0.404915	2.14753														TP53BP1	0.605883	1.37754
									EPS8	-1.05467	8.23448														LMAN2	0.132064	-0.404915
									FOXF1	0.390052	3.41309														EPS8	-0.933105	-1.05467
									TAF10	0.137551	0.831497														FOXF1	0.735943	0.390052
									CSTF3	0.797458	8.23841														TAF10	-0.347845	0.137551
									ECH1	-1.95438	6.28863														CSTF3	0.355295	0.797458
									ARHGAP5	-0.270042	1.33555														ECH1	0.0308249	-1.95438
									PRDM2	0.418426	2.51296														ARHGAP5	0.64885	-0.270042
									STRN3	-0.857187	0.496922														PRDM2	0.194167	0.418426
									CDC16	0.00362488	0.00752623														STRN3	0.238389	-0.857187
									FLII	0.235066	0.677394														CDC16	-0.055091	0.00362488
									GPS1	-0.606932	4.87488														FLII	-0.223463	0.235066
									REST	0.619538	3.92113														GPS1	0.234455	-0.606932
									RLF	0.128254	0.25945														REST	0.473288	0.619538
									PPFIA1	-1.73276	3.23497														RLF	0.312881	0.128254
									TARDBP	0.400892	3.96028														PPFIA1	0.379685	-1.73276
									CBX3	0.362374	3.60254														TARDBP	-0.299711	0.400892
									DDX10	1.21856	8.73815														CBX3	-0.116124	0.362374
									TBX2	-0.24872	1.55856														DDX10	0.781718	1.21856
									DNAJC3	-0.364425	2.31924														TBX2	-0.118549	-0.24872
									SRSF5	0.177287	0.995192														DNAJC3	0.772697	-0.364425
									TRIM28	-0.657181	5.76338														SRSF5	0.140915	0.177287
									G3BP1	-0.562745	3.03317														TRIM28	-0.302012	-0.657181
									PABPC4	-0.618499	3.04172														G3BP1	-0.145753	-0.562745
									ATM	0.97486	7.11946														PABPC4	-0.175609	-0.618499
									MTA1	0.205803	2.05338														ATM	0.745628	0.97486
									EIF3I	-0.655257	2.81437														MTA1	-0.099496	0.205803
									PPP2R5C	-0.54273	3.71652														EIF3I	0.141864	-0.655257
									CTBP1	0.322822	2.66165														PPP2R5C	-0.319198	-0.54273
									DYNC1I2	0.026683	0.0552864														CTBP1	-0.172956	0.322822
									ORC2	0.37188	2.69419														DYNC1I2	-0.121486	0.026683
									ILK	-0.0253475	0.134745														ORC2	-0.318361	0.37188
									NNT	-0.785207	2.71303														ILK	0.0225535	-0.0253475
									SNTB2	-0.666792	2.96116														NNT	-0.541645	-0.785207
									XRCC4	-0.284196	1.14522														SNTB2	-0.405528	-0.666792
									TCOF1	0.281746	2.66233														XRCC4	-0.530977	-0.284196
									ADAM9	-1.19364	6.8109														TCOF1	-0.28254	0.281746
									FKBP5	-3.6025	5.86616														ADAM9	-0.0632592	-1.19364
									SMAD4	-0.364501	2.09617														FKBP5	-1.25219	-3.6025
									PICALM	-0.0257709	0.164664														SMAD4	-0.44317	-0.364501
									SQSTM1	-1.70879	6.59717														PICALM	0.0499462	-0.0257709
									MED21	0.618534	3.8976														SQSTM1	0.214008	-1.70879
									MTX1	-0.967288	3.12999														MED21	0.131938	0.618534
									TUBB3	0.134911	0.483603														MTX1	-0.0299812	-0.967288
									PIN1	0.586842	3.61012														TUBB3	-0.229407	0.134911
									ATR	1.12542	8.27482														PIN1	-0.045237	0.586842
									HDAC1	0.175594	1.68767														ATR	0.295215	1.12542
									CAMK2G	0.91107	3.98005														HDAC1	-0.165089	0.175594
									CAMK2D	-0.217374	1.4806														CAMK2G	0.300963	0.91107
									DCTN2	0.0185481	0.113438														CAMK2D	-1.14965	-0.217374
									STIM1	-0.439169	2.52735														DCTN2	-0.196635	0.0185481
									KRR1	1.23971	8.62894														STIM1	0.100266	-0.439169
									PWP1	0.87691	6.75004														KRR1	0.566101	1.23971
									CUL1	0.210541	1.8974														PWP1	-0.0676215	0.87691
									CUL2	-0.576728	2.87887														CUL1	0.00977462	0.210541
									CUL3	-0.20147	1.22263														CUL2	0.184516	-0.576728
									CUL4A	-0.0428411	0.212964														CUL3	0.0823765	-0.20147
									CUL4B	-0.761953	6.74039														CUL4A	-0.338833	-0.0428411
									MOGS	-0.253166	1.7686														CUL4B	-0.287528	-0.761953
									SPTAN1	-0.551179	1.97702														MOGS	1.03306	-0.253166
									GNL2	1.32856	10.1333														SPTAN1	0.406086	-0.551179
									DDX39B	0.283066	2.09494														GNL2	0.584153	1.32856
									EXOSC2	0.772724	5.70401														DDX39B	-0.063826	0.283066
									GTF2H3	0.737279	6.3397														EXOSC2	-0.444677	0.772724
									BYSL	1.00819	9.31564														GTF2H3	0.113632	0.737279
									CBFB	1.30336	7.60735														BYSL	0.0589384	1.00819
									CDK13	0.450614	4.52002														CBFB	0.294731	1.30336
									CKAP5	-0.726556	2.98778														CDK13	0.278116	0.450614
									VEZF1	-1.01076	4.03558														CKAP5	-0.400362	-0.726556
									BOP1	0.814036	6.42795														VEZF1	-0.705338	-1.01076
									Sep 06	-0.532172	2.17211														BOP1	0.421509	0.814036
									URB2	0.580128	6.10144														Sep 06	0.135496	-0.532172
									DHX34	0.438652	2.21804														URB2	-0.341203	0.580128
									MORC3	0.423307	4.87945														DHX34	0.292042	0.438652
									SAFB2	0.823173	7.71712														MORC3	0.357136	0.423307
									EIF3A	-0.632609	2.84638														SAFB2	-0.0252203	0.823173
									UBAP2L	-0.798392	3.51671														EIF3A	0.222923	-0.632609
									SCRIB	-1.25205	4.00784														UBAP2L	0.0708808	-0.798392
									MLEC	-0.681146	4.06185														SCRIB	-0.200033	-1.25205
									DOCK1	-1.16747	5.15872														MLEC	0.246919	-0.681146
									TFDP1	0.0246668	0.118036														DOCK1	0.235694	-1.16747
									FHL2	-0.574824	3.28689														TFDP1	-0.468998	0.0246668
									ZMYM3	-0.147336	1.3272														FHL2	0.27092	-0.574824
									DCTN1	0.0577643	0.340224														ZMYM3	-0.310852	-0.147336
									DYNC1H1	0.00204163	0.00354345														DCTN1	0.11741	0.0577643
									EIF4A2	-1.27297	5.68008														DYNC1H1	0.253277	0.00204163
									TCEB3	-0.193682	2.10764														EIF4A2	-0.203888	-1.27297
									CTTN	0.0437835	0.114539														TCEB3	0.642963	-0.193682
									FLOT2	-1.71725	5.53982														CTTN	-0.151301	0.0437835
									TRIM25	-0.967519	5.81379														FLOT2	-0.0901778	-1.71725
									FLNC	-0.114622	0.257143														TRIM25	-0.224502	-0.967519
									GAS6	-1.90978	5.44682														FLNC	-0.336732	-0.114622
									GK2	0.36044	0.503263														GAS6	-0.717379	-1.90978
									CAPRIN1	-0.670979	3.60551														GK2	-1.00239	0.36044
									HIC1	0.245239	1.63853														CAPRIN1	0.0806646	-0.670979
									HLTF	-0.304937	2.57483														HIC1	0.341452	0.245239
									PDIA5	-0.707766	5.72186														HLTF	-0.289345	-0.304937
									MCM6	-4.85327	5.79718														PDIA5	0.666559	-0.707766
									TRIP12	0.584361	5.41008														MCM6	-1.76405	-4.85327
									PUM1	-0.143008	0.496647														TRIP12	0.44906	0.584361
									MDC1	0.267045	2.48362														PUM1	0.167759	-0.143008
									SMC1A	-0.284606	2.04709														MDC1	-0.522699	0.267045
									RRP1B	1.13102	9.28341														SMC1A	-0.451614	-0.284606
									NCOA6	0.33447	2.57702														RRP1B	0.291842	1.13102
									GSE1	-0.866377	4.48622														NCOA6	-0.0616644	0.33447
									PDCD11	0.738352	7.13698														GSE1	-0.0146437	-0.866377
									BMS1	0.835644	7.14174														PDCD11	0.472649	0.738352
									USP10	-0.279639	1.01127														BMS1	0.324198	0.835644
									MESDC2	-0.272012	1.26967														USP10	0.105464	-0.279639
									GANAB	-3.48675	6.5685														MESDC2	-0.0699736	-0.272012
									RFTN1	-1.25105	5.17755														GANAB	0.0223709	-3.48675
									MFSD10	-0.698495	2.1768														RFTN1	0.360869	-1.25105
									LBR	-0.937726	4.31327														MFSD10	0.209263	-0.698495
									MVP	-0.330218	1.8371														LBR	-1.36034	-0.937726
									MEF2D	0.294958	3.19894														MVP	-0.152537	-0.330218
									CHD4	0.401552	4.62312														MEF2D	0.710048	0.294958
									LASP1	-0.435555	1.04716														CHD4	0.366677	0.401552
									ARID5B	-1.22755	8.84457														LASP1	-0.339552	-0.435555
									NFIX	-1.54954	8.24466														ARID5B	-0.48372	-1.22755
									ZNF638	0.428964	4.55272														NFIX	-0.752174	-1.54954
									KPNB1	0.615567	5.51902														ZNF638	0.502291	0.428964
									NOLC1	1.07478	6.94979														KPNB1	-0.298761	0.615567
									NUMA1	-0.755437	6.10636														NOLC1	0.262564	1.07478
									PSME4	0.224	0.910005														NUMA1	-0.0657075	-0.755437
									NAA25	0.310776	2.15903														PSME4	0.654799	0.224
									SPCS2	-0.447544	3.93268														NAA25	0.103815	0.310776
									EMC2	-0.251786	1.53146														SPCS2	-0.0296948	-0.447544
									PSMD6	0.000962352	0.0112633														EMC2	0.139301	-0.251786
									MORF4L2	0.18817	1.05495														PSMD6	0.0971447	0.000962352
									Sep 02	-0.919595	4.93512														MORF4L2	0.0188183	0.18817
									SART3	-1.71319	10.0957														Sep 02	0.140737	-0.919595
									SUZ12	0.0865916	0.459503														SART3	-0.383241	-1.71319
									EXOSC7	0.715308	6.19855														SUZ12	-0.0478662	0.0865916
									SETDB1	-0.117828	0.805918														EXOSC7	-0.0659615	0.715308
									RRS1	0.679278	5.73524														SETDB1	-0.138706	-0.117828
									EIF4H	0.33248	2.53485														RRS1	-0.897309	0.679278
									ACAP2	0.20226	0.470721														EIF4H	0.136038	0.33248
									BRD3	-0.567409	2.9459														ACAP2	0.679172	0.20226
									WDR43	1.23645	8.9985														BRD3	-0.189807	-0.567409
									ACOX1	0.552041	4.17038														WDR43	0.190145	1.23645
									PDIA6	-0.732856	4.34247														ACOX1	0.452181	0.552041
									PCOLCE	-2.80173	8.42131														PDIA6	0.101232	-0.732856
									PLEC	-0.778786	2.58889														PCOLCE	-0.486434	-2.80173
									NONO	0.460628	3.56844														PLEC	-0.262088	-0.778786
									PWP2	0.867351	6.96788														NONO	-0.0834772	0.460628
									RBBP5	0.0125612	0.0836232														PWP2	0.0532407	0.867351
									ZMYND11	0.102744	0.484942														RBBP5	0.0978171	0.0125612
									LRRC41	-0.70029	3.19153														ZMYND11	0.0335663	0.102744
									TTF1	0.240086	1.52108														LRRC41	0.281264	-0.70029
									TMED2	-0.233798	0.787578														TTF1	-0.284878	0.240086
									TCEB1	-0.380233	3.38601														TMED2	0.456682	-0.233798
									TCEB2	-0.445195	3.47584														TCEB1	0.272252	-0.380233
									UBE3C	0.278514	1.65772														TCEB2	0.453847	-0.445195
									DHCR24	-0.524584	3.01319														UBE3C	0.347189	0.278514
									KIAA0020	0.893159	7.44828														DHCR24	-0.705967	-0.524584
									RSU1	0.0397054	0.24394														KIAA0020	0.106232	0.893159
									CNN3	-0.807505	0.800834														RSU1	0.276177	0.0397054
									SAFB	0.595696	5.55259														CNN3	-0.21482	-0.807505
									SEC23A	0.155277	1.43445														SAFB	-0.288477	0.595696
									SEC23B	2.12948	5.14722														SEC23A	0.302225	0.155277
									SKIV2L	-0.709719	4.39231														SEC23B	0.439603	2.12948
									MED22	0.546426	3.37306														SKIV2L	0.672556	-0.709719
									SS18	0.0253704	0.0707663														MED22	-0.486295	0.546426
									TAF5	0.24929	1.9054														SS18	0.222888	0.0253704
									TAF7	0.2541	1.50975														TAF5	-0.03075	0.24929
									TERF2	0.916916	8.0099														TAF7	0.475234	0.2541
									MAPRE2	0.138885	0.591259														TERF2	0.304951	0.916916
									TGFBI	0.441507	1.96099														MAPRE2	0.106316	0.138885
									SLC9A3R2	-0.627295	2.92761														TGFBI	2.21997	0.441507
									TRIP10	-2.01779	4.45625														SLC9A3R2	-0.177566	-0.627295
									MED1	0.529144	5.36439														TRIP10	-0.286221	-2.01779
									JMJD1C	0.397596	2.50656														MED1	0.347123	0.529144
									PTPN14	-0.295769	1.66757														JMJD1C	0.670581	0.397596
									MAPRE1	0.482565	5.02889														PTPN14	0.339231	-0.295769
									ZRSR2	0.56752	3.41649														MAPRE1	0.0885206	0.482565
									MYLK	-2.25468	8.73886														ZRSR2	0.0191153	0.56752
									MLF2	0.12861	0.430948														MYLK	-0.623442	-2.25468
									ZKSCAN8	-0.802736	5.21261														MLF2	0.414622	0.12861
									TOMM34	1.33603	7.17732														ZKSCAN8	0.436936	-0.802736
									SMAD1	-0.628767	1.9461														TOMM34	0.657688	1.33603
									MSMO1	-0.0711753	0.198116														SMAD1	0.614055	-0.628767
									VAMP3	-0.179908	0.443639														MSMO1	-0.804982	-0.0711753
									NEDD8	0.172341	0.213696														VAMP3	-0.071168	-0.179908
									VPS72	0.303719	1.75643														NEDD8	-0.0926577	0.172341
									ZFHX3	0.137442	0.50693														VPS72	-0.222193	0.303719
									ZYX	0.173877	0.408961														ZFHX3	0.3152	0.137442
									Sep 07	-0.899159	5.01178														ZYX	-0.217043	0.173877
									ADRM1	0.0590979	0.216846														Sep 07	-0.0202086	-0.899159
									E2F4	-0.580956	3.22597														ADRM1	0.21016	0.0590979
									PSMD5	-1.5707	5.09576														E2F4	0.0394338	-0.580956
									PKN2	-0.223179	2.2213														PSMD5	0.0473743	-1.5707
									CSRP2	-2.2018	8.79713														PKN2	-0.158325	-0.223179
									DDB1	-0.364873	3.09545														CSRP2	-1.23526	-2.2018
									CDC37	-0.874224	5.41168														DDB1	0.132837	-0.364873
									DPYSL2	-1.95777	4.92439														CDC37	0.376197	-0.874224
									RBBP7	0.187374	1.74537														DPYSL2	-0.891336	-1.95777
									TAF9	0.110394	0.522225														RBBP7	-0.692615	0.187374
									BAK1	-0.087492	0.185052														TAF9	0.0409676	0.110394
									CPSF6	0.453346	2.6962														BAK1	0.752349	-0.087492
									DBN1	1.4251	2.55718														CPSF6	-0.0863807	0.453346
									NFIL3	-0.163002	1.47079														DBN1	0.0298794	1.4251
									IFI16	0.460079	4.14688														NFIL3	-1.0011	-0.163002
									DECR1	-0.0869215	0.338488														IFI16	-0.335349	0.460079
									MAN2A1	0.572503	4.8507														DECR1	0.270554	-0.0869215
									NDUFA5	-0.602673	0.725316														MAN2A1	1.48245	0.572503
									UBE2S	1.40761	3.13066														NDUFA5	-0.0352002	-0.602673
									NDUFA9	-0.165247	0.484128														UBE2S	-0.616134	1.40761
									HADH	-0.602593	4.09028														NDUFA9	-0.306209	-0.165247
									UGP2	0.172675	0.233466														HADH	-1.26758	-0.602593
									TXNRD1	-1.53344	3.21167														UGP2	-0.0824182	0.172675
									IMMT	-0.773368	3.17447														TXNRD1	0.178341	-1.53344
									KNOP1	0.618965	5.34127														IMMT	0.009178	-0.773368
									HNRNPUL2	0.38524	4.10935														KNOP1	-0.246369	0.618965
									INF2	-0.183018	0.536145														HNRNPUL2	-0.335933	0.38524
									PDS5A	0.0208478	0.128354														INF2	-0.199982	-0.183018
									QSER1	0.174957	0.925322														PDS5A	0.0772383	0.0208478
									AAK1	0.301307	1.93714														QSER1	0.0597627	0.174957
									TSR1	0.504386	3.0307														AAK1	-0.15542	0.301307
									QRICH1	-0.00586403	0.0712776														TSR1	0.200128	0.504386
									ZNF800	1.31852	9.29402														QRICH1	0.123275	-0.00586403
									C18orf21	0.554649	4.75279														ZNF800	0.444078	1.31852
									LEPRE1	-0.181264	0.357117														C18orf21	-0.143741	0.554649
									EML3	-0.378241	0.836813														LEPRE1	1.10597	-0.181264
									TWISTNB	0.935484	7.51717														EML3	0.141626	-0.378241
									MAP7D1	-0.143105	0.671737														TWISTNB	0.00853242	0.935484
									CHD9	0.253305	1.32209														MAP7D1	0.0733995	-0.143105
									LSM12	-0.569349	2.88109														CHD9	0.455971	0.253305
									GON4L	0.318121	2.09999														LSM12	0.233349	-0.569349
									TUBB8	-0.664836	2.16194														GON4L	0.261839	0.318121
									TIMM50	0.610571	2.30771														TUBB8	-0.709431	-0.664836
									PARP14	-1.26012	4.56418														TIMM50	0.0215578	0.610571
									GLYR1	-0.0137399	0.0958285														PARP14	-0.249861	-1.26012
									LARP7	-0.84602	7.39279														GLYR1	0.0699606	-0.0137399
									TBC1D10B	0.728569	4.78581														LARP7	-0.530736	-0.84602
									FILIP1L	1.51387	8.95191														TBC1D10B	0.0898644	0.728569
									ARID4B	0.16159	1.41235														FILIP1L	3.00856	1.51387
									BCL7A	0.0346494	0.0126924														ARID4B	0.547069	0.16159
									FLYWCH1	0.457835	2.49252														BCL7A	-1.41912	0.0346494
									FAM98B	0.109067	1.05165														FLYWCH1	0.52899	0.457835
									EPC2	0.403548	0.643023														FAM98B	-0.433032	0.109067
									FNDC3B	0.321033	3.19426														EPC2	0.143651	0.403548
									C17orf85	0.40333	3.41575														FNDC3B	1.21374	0.321033
									PHLDA2	2.79129	4.13747														C17orf85	0.0684435	0.40333
									HSD17B12	-0.673937	2.02109														PHLDA2	0.663119	2.79129
									GLE1	0.637181	6.27239														HSD17B12	0.038524	-0.673937
									AGK	-0.265132	0.887427														GLE1	-0.248267	0.637181
									DCAF6	-4.72133	6.65631														AGK	-0.272668	-0.265132
									ZNF326	0.441139	5.01671														DCAF6	-0.092639	-4.72133
									NOM1	1.16492	8.48545														ZNF326	-0.262586	0.441139
									MEST	-2.52927	7.44003														NOM1	-0.263565	1.16492
									BCORL1	2.35066	5.01552														MEST	-0.744847	-2.52927
									NOMO2	-0.654118	4.90448														BCORL1	0.664613	2.35066
									C3orf38	-0.327986	1.46888														NOMO2	0.906523	-0.654118
									PITRM1	0.601852	3.79106														C3orf38	-0.0909166	-0.327986
									DOCK11	-3.33413	5.10377														PITRM1	0.0274615	0.601852
									RRP12	1.14661	9.77569														DOCK11	-0.581202	-3.33413
									TOR1AIP1	0.321616	2.78738														RRP12	0.755711	1.14661
									PCID2	0.609617	5.48566														TOR1AIP1	0.449796	0.321616
									HABP4	-1.07597	4.33878														PCID2	-0.49969	0.609617
									GNAS	-0.964222	4.54364														HABP4	-0.587075	-1.07597
									DNTTIP2	0.989013	5.99725														GNAS	-0.0599513	-0.964222
									EXOSC6	0.712297	7.17323														DNTTIP2	0.402902	0.989013
									TMEM201	0.330917	3.03892														EXOSC6	-0.470123	0.712297
									NUP188	0.593049	6.20966														TMEM201	-0.191994	0.330917
									HP1BP3	-0.765961	7.18729														NUP188	0.142529	0.593049
									CEP170	0.475881	3.8776														HP1BP3	-0.454248	-0.765961
									NOL9	0.71364	7.65888														CEP170	0.372083	0.475881
									ZNF362	-1.64159	2.20667														NOL9	-0.281926	0.71364
									ZC3H13	-0.0735441	0.446753														ZNF362	-0.45505	-1.64159
									C9orf114	0.802699	5.72839														ZC3H13	-0.105217	-0.0735441
									GPATCH4	1.2926	7.2613														C9orf114	-0.248449	0.802699
									IBA57	-0.146995	0.508435														GPATCH4	-0.0565051	1.2926
									CAMSAP1	0.1042	0.308666														IBA57	-0.356529	-0.146995
									UBAP2	-0.107948	0.316836														CAMSAP1	0.238461	0.1042
									ZNF618	-0.288665	1.41255														UBAP2	0.220715	-0.107948
									RBM26	0.448424	5.60492														ZNF618	-0.0642384	-0.288665
									ATAD3B	0.522715	1.22812														RBM26	0.228564	0.448424
									CPSF3L	0.531052	4.8293														ATAD3B	0.114373	0.522715
									DCAF8	-3.1257	7.12431														CPSF3L	0.0269576	0.531052
									AHDC1	-0.238609	2.51464														DCAF8	0.0694657	-3.1257
									RIF1	0.0601992	0.327439														AHDC1	-0.354517	-0.238609
									RPRD2	0.0878142	0.618591														RIF1	0.177454	0.0601992
									RNF20	0.233291	2.58719														RPRD2	0.265437	0.0878142
									ZNF318	0.472271	4.62907														RNF20	0.483248	0.233291
									LRCH2	1.31574	3.86624														ZNF318	0.239856	0.472271
									FAM208B	0.494919	4.05685														LRCH2	0.915277	1.31574
									RSBN1	-0.431089	3.38827														FAM208B	0.58589	0.494919
									ECM29	-0.510296	3.88912														RSBN1	0.159613	-0.431089
									NAA35	0.0418433	0.168882														ECM29		-0.510296
									ZMYM4	0.0881865	0.418307														NAA35	0.319026	0.0418433
									TSHZ3	-0.475842	3.83031														ZMYM4	0.20615	0.0881865
									RNF213	-1.25089	3.27352														TSHZ3	-0.0622348	-0.475842
									KANK2	-1.42015	3.0727														RNF213	0.12798	-1.25089
									FAM91A1	1.77831	5.88042														KANK2	-0.353429	-1.42015
									MAP1S	0.122508	0.551368														FAM91A1	0.934788	1.77831
									ARL6IP4	0.0214804	0.0597731														MAP1S	0.558222	0.122508
									ARID2	0.528442	4.50696														ARL6IP4	-0.367032	0.0214804
									DIEXF	1.08619	9.2607														ARID2	0.35382	0.528442
									SPTY2D1	1.21213	8.76363														DIEXF	-0.292602	1.08619
									MSL1	0.113238	0.426056														SPTY2D1	0.616188	1.21213
									INTS3	0.473571	4.5357														MSL1	0.0592265	0.113238
									ARHGAP17	-1.18836	6.49118														INTS3	-0.120694	0.473571
									CWF19L1	0.228232	1.15573														ARHGAP17	-0.167553	-1.18836
									KIAA1429	0.0469277	0.286544														CWF19L1	-0.655345	0.228232
									SPECC1L	-0.129358	0.49636														KIAA1429	0.0678116	0.0469277
									ZNF787	-0.476847	3.70637														SPECC1L	0.0523016	-0.129358
									RPL7L1	0.949214	8.30197														ZNF787	-0.108529	-0.476847
									ZFAND6	0.645747	2.09951														RPL7L1	-0.00385742	0.949214
									SMEK1	-1.02786	5.2858														ZFAND6	0.238071	0.645747
									ZNF770	-0.112485	0.334738														SMEK1	-0.0115601	-1.02786
									SDE2	0.45778	2.97689														ZNF770	0.417479	-0.112485
									NIPBL	0.0946767	0.654989														SDE2	0.623053	0.45778
									LIN54	-0.39079	2.42116														NIPBL	0.443124	0.0946767
									SLC25A24	-0.323076	1.15822														LIN54	-0.416857	-0.39079
									TMEM214	0.0400283	0.248717														SLC25A24	-0.0672264	-0.323076
									C3orf17	0.638508	6.40368														TMEM214	0.551381	0.0400283
									JMJD6	-0.2318	0.687982														C3orf17	0.157793	0.638508
									PPP1R18	0.422355	1.0013														JMJD6	0.647122	-0.2318
									PTRF	-2.32773	7.12713														PPP1R18	0.23646	0.422355
									ZCCHC8	-1.15506	7.15912														PTRF	-0.554831	-2.32773
									CDC73	0.0607011	0.506373														ZCCHC8	-0.537472	-1.15506
									GTF2H2C	0.704616	6.52656														CDC73	0.279559	0.0607011
									CC2D1A	-0.211524	0.753208														GTF2H2C	-0.107138	0.704616
									TAF2	0.28293	1.74352														CC2D1A	-0.0945509	-0.211524
									MED27	0.57168	3.77063														TAF2	0.282659	0.28293
									SCYL2	-0.282737	0.841256														MED27	-0.253407	0.57168
									NFRKB	0.326257	3.04372														SCYL2	0.327908	-0.282737
									FAHD1	-1.11735	1.01437														NFRKB	0.222138	0.326257
									RPL22L1	0.0507801	0.262515														FAHD1	-0.0822978	-1.11735
									ALKBH5	0.573874	4.01549														RPL22L1	-0.376236	0.0507801
									INTS5	0.57589	6.08776														ALKBH5	0.50285	0.573874
									RSBN1L	-0.417568	2.77112														INTS5	0.431797	0.57589
									CTR9	-0.0509432	0.42762														RSBN1L	-0.203274	-0.417568
									TTC37	-0.659292	3.1426														CTR9	0.27161	-0.0509432
									KCTD18	-0.0312445	0.149671														TTC37	0.381957	-0.659292
									DARS2	-0.597275	2.05959														KCTD18	0.0083604	-0.0312445
									INO80C	0.424826	1.38352														DARS2	-0.961878	-0.597275
									FBXO38	-0.466524	3.22124														INO80C	-0.227963	0.424826
									PAPD4	-0.124796	0.393157														FBXO38	0.138683	-0.466524
									ELMSAN1	-0.527762	4.53097														PAPD4	-0.116829	-0.124796
									ZC3H14	0.375135	3.24943														ELMSAN1	-0.465155	-0.527762
									CCDC137	0.57482	6.60419														ZC3H14	0.0683592	0.375135
									LARP1	-0.547561	2.19795														CCDC137	-0.43398	0.57482
									WDR74	1.22394	6.77439														LARP1	-0.103578	-0.547561
									SAMD1	-0.12231	0.763813														WDR74	0.0163105	1.22394
									SMARCD3	-0.499039	4.30802														SAMD1	-0.00502876	-0.12231
									MTHFD1L	-0.417139	1.33242														SMARCD3	-0.461725	-0.499039
									ANKRD11	0.268244	1.80157														MTHFD1L	-0.0807711	-0.417139
									FIP1L1	0.477549	4.33859														ANKRD11	0.372198	0.268244
									FAM175A	-0.0755061	0.430599														FIP1L1	-0.139229	0.477549
									WDR82	0.282857	2.53494														FAM175A	-0.240135	-0.0755061
									APOOL	-0.803021	3.33886														WDR82	-0.0638937	0.282857
									ATF7IP	-0.136478	1.09547														APOOL	0.170253	-0.803021
									RANBP10	0.235549	1.5674														ATF7IP	0.167216	-0.136478
									PACS1	-0.638377	4.40344														RANBP10	0.399732	0.235549
									MPRIP	-0.767717	4.3723														PACS1	-0.242367	-0.638377
									GIGYF2	-0.652343	3.21261														MPRIP	-0.173385	-0.767717
									HSDL2	-0.366408	2.83988														GIGYF2	0.192023	-0.652343
									PPP1R21	-0.0405531	0.119655														HSDL2	0.00552013	-0.366408
									CYHR1	1.12454	4.87713														PPP1R21	-0.151349	-0.0405531
									SYNE3	-0.728893	7.36074														CYHR1	0.0371243	1.12454
									BNC2	-1.87248	7.69264														SYNE3	-1.70563	-0.728893
									ZNF574	-0.514918	4.38376														BNC2	-1.09251	-1.87248
									NFXL1	-2.08617	3.4967														ZNF574	-0.177061	-0.514918
									SRCAP	0.399356	2.9582														NFXL1	-0.0393893	-2.08617
									unknow1	0.0428381	0.0994953														SRCAP	0.0669231	0.399356
									UBN2	1.42597	4.04321														unknow1		0.0428381
									C15orf52	-0.0517832	0.257817														UBN2	0.431313	1.42597
									PAXIP1	0.346486	3.16493														C15orf52	0.276342	-0.0517832
									TMTC3	-0.955002	5.54781														PAXIP1	-0.348998	0.346486
									ACAD11	2.8092	4.9717														TMTC3	0.958416	-0.955002
									USP34	-0.970382	7.21366														ACAD11	0.906569	2.8092
									RAPH1	-0.76824	3.6022														USP34	0.448984	-0.970382
									IKBIP	0.149352	0.847302														RAPH1	0.606931	-0.76824
									MED13L	0.338126	3.09114														IKBIP	1.0242	0.149352
									LARP4	-0.223683	0.708878														MED13L	-0.0305179	0.338126
									MED25	0.557244	4.10109														LARP4	0.429761	-0.223683
									CBLL1	0.0196178	0.0988634														MED25	0.024239	0.557244
									INTS8	0.583357	5.36119														CBLL1	0.0759586	0.0196178
									MTSS1L	-0.680398	2.3061														INTS8	0.285199	0.583357
									NOL8	0.445949	2.6412														MTSS1L	-0.386614	-0.680398
									ASXL2	0.118143	0.446564														NOL8	-0.127549	0.445949
									SUPT6H	-0.00225832	0.00412291														ASXL2	0.357	0.118143
									SND1	-0.336255	1.70646														SUPT6H	0.503271	-0.00225832
									MARK2	0.0142396	0.0774725														SND1	0.0906514	-0.336255
									DHX30	-0.468936	2.61386														MARK2	0.403198	0.0142396
									EIF3M	-0.593759	1.74162														DHX30	0.314403	-0.468936
									MEPCE	-0.73744	6.31112														EIF3M	0.148042	-0.593759
									ARMCX2	-1.24299	2.87777														MEPCE	-0.269455	-0.73744
									RSRC2	0.279163	1.10527														ARMCX2	-0.188061	-1.24299
									CYFIP1	-0.531864	3.25201														RSRC2	0.116962	0.279163
									COPS6	-0.680287	5.09427														CYFIP1	0.0239894	-0.531864
									MAEA	-0.141493	0.807332														COPS6	-0.107425	-0.680287
									EPM2AIP1	-1.76293	5.89795														MAEA	0.0136809	-0.141493
									TAOK1	0.58919	2.86579														EPM2AIP1	0.224657	-1.76293
									KDM3B	-0.245285	1.5471														TAOK1	0.654042	0.58919
									APTX	0.293638	1.64746														KDM3B	0.0315418	-0.245285
									TRMT1L	0.346711	3.52182														APTX	-0.00989738	0.293638
									ZC3HAV1	-0.354648	2.48743														TRMT1L	0.0619132	0.346711
									SETX	-0.041359	0.20691														ZC3HAV1	0.0445071	-0.354648
									KANSL1	0.0917267	0.394137														SETX	0.557079	-0.041359
									NUP54	0.678924	7.49608														KANSL1	-0.190323	0.0917267
									POGZ	0.141409	1.26116														NUP54	-0.324197	0.678924
									NUFIP2	-0.665678	2.70503														POGZ	-0.0541719	0.141409
									MAVS	-0.788232	3.69695														NUFIP2	0.238895	-0.665678
									CLASP1	-1.03957	7.05103														MAVS	0.130767	-0.788232
									DHX29	-0.425038	1.84665														CLASP1	0.296042	-1.03957
									LIMS2	-4.10834	5.02661														DHX29	0.607896	-0.425038
									HDGFRP2	-0.287748	1.17186														LIMS2	-1.00245	-4.10834
									BRAP	-0.717771	2.60647														HDGFRP2	-0.208599	-0.287748
									EMSY	0.248784	2.12092														BRAP	0.35187	-0.717771
									RAI1	0.474621	2.15373														EMSY		0.248784
									WAPAL	0.041029	0.271626														RAI1	0.149161	0.474621
									IRF2BP2	0.37453	1.32423														WAPAL	0.232538	0.041029
									SRGAP1	-0.964392	5.82214														IRF2BP2	0.439343	0.37453
									C5orf24	-0.185628	0.756617														SRGAP1	-0.356273	-0.964392
									HUWE1	-1.12415	6.89471														C5orf24	0.47756	-0.185628
									YTHDF3	-0.0971679	0.606227														HUWE1	0.311894	-1.12415
									PXK	-0.827401	4.149														YTHDF3	0.389791	-0.0971679
									TAF8	0.473259	2.28762														PXK	-0.397182	-0.827401
									KIAA0907	0.454025	4.6213														TAF8	-0.0516254	0.473259
									CENPV	-0.08073	0.336293														KIAA0907	0.257508	0.454025
									TADA2B	-0.13243	0.76145														CENPV	-0.605037	-0.08073
									SETD3	0.195233	0.701032														TADA2B	0.497868	-0.13243
									NOP9	0.595631	4.35742														SETD3	0.375362	0.195233
									PABPN1	0.260706	2.27115														NOP9	0.239604	0.595631
									METTL3	0.152405	0.805663														PABPN1	-0.218114	0.260706
									PBRM1	0.484479	3.99075														METTL3	0.149761	0.152405
									MTDH	-1.45896	6.31479														PBRM1	-0.235484	0.484479
									TLK2	0.301911	3.04999														MTDH	0.274852	-1.45896
									ZNF598	-0.343584	1.54706														TLK2	-0.0556062	0.301911
									KTN1	-1.02116	3.77539														ZNF598	0.148671	-0.343584
									ZFHX4	-1.23776	4.56265														KTN1	0.772556	-1.02116
									BCL9L	-4.03465	4.71047														ZFHX4	-1.2204	-1.23776
									PHLDB1	0.72282	4.79773														BCL9L	0.214021	-4.03465
									USP48	0.201927	1.76235														PHLDB1	1.15667	0.72282
									LUZP1	0.0763554	0.379368														USP48	-0.00523518	0.201927
									VPS36	0.0418137	0.0444202														LUZP1	1.30053	0.0763554
									CAND1	-0.246549	2.19752														VPS36	0.13264	0.0418137
									HOOK3	-0.11362	0.247191														CAND1	0.127097	-0.246549
									TSPYL5	-0.330668	1.50952														HOOK3	0.262965	-0.11362
									THOC6	0.430177	4.29037														TSPYL5	-0.0389279	-0.330668
									METTL16	0.292073	1.33495														THOC6	-1.19819	0.430177
									PPFIBP1	-0.689428	3.05707														METTL16	0.190461	0.292073
									ZC3HC1	-0.165457	0.0823973														PPFIBP1	0.112172	-0.689428
									CHD1L	0.270585	0.976318														ZC3HC1	-0.333299	-0.165457
									RPS19BP1	1.07159	8.62339														CHD1L	0.110302	0.270585
									NCAPG2	-1.41977	3.39961														RPS19BP1	0.451335	1.07159
									FBXO11	0.373703	3.72456														NCAPG2	-1.88085	-1.41977
									ANKLE2	0.424306	3.25227														FBXO11	-0.113322	0.373703
									SPATS2	0.18347	0.871793														ANKLE2	0.368705	0.424306
									VRK2	-0.742065	2.74502														SPATS2	0.655419	0.18347
									CACUL1	2.00363	6.23188														VRK2	-0.366291	-0.742065
									GATAD2A	1.02712	7.39821														CACUL1	0.344618	2.00363
									IRF2BP1	-0.0269433	0.024297														GATAD2A	0.0975232	1.02712
									ERC1	0.0691382	0.279698														IRF2BP1	0.33749	-0.0269433
									MINA	0.13741	0.473691														ERC1	0.129147	0.0691382
									RBM45	0.313932	3.13008														MINA	-0.083234	0.13741
									ARMC8	-0.654734	5.29981														RBM45	-0.0340737	0.313932
									PLD3	-0.16997	1.02898														ARMC8	-0.322106	-0.654734
									AHNAK2	-1.07165	6.20728														PLD3	0.687503	-0.16997
									FOXP4	-0.123772	0.147743														AHNAK2	-1.31873	-1.07165
									MAP4K3	0.0336357	0.161498														FOXP4	0.172399	-0.123772
									LEPREL2	-0.599502	4.69405														MAP4K3	0.866923	0.0336357
									CCDC50	0.249309	1.80717														LEPREL2	0.0778577	-0.599502
									MCAT	1.0351	5.03164														CCDC50	0.0941342	0.249309
									WDR75	1.23013	8.358														MCAT	0.189644	1.0351
									MGA	0.442404	2.75341														WDR75	0.166618	1.23013
									ZC3H7A	-1.01071	3.71179														MGA	0.13527	0.442404
									PHF6	-0.0909721	0.436779														ZC3H7A	-0.0740394	-1.01071
									SUGP1	0.648147	5.85349														PHF6	0.157897	-0.0909721
									SUGP2	0.250999	2.4803														SUGP1	0.158019	0.648147
									HOMEZ	0.171779	0.581019														SUGP2	0.0970551	0.250999
									DNAJC10	-0.152148	0.20696														HOMEZ	-0.187849	0.171779
									NELFCD	-1.63881	6.11501														DNAJC10	0.7324	-0.152148
									PHC2	0.178188	1.52159														NELFCD	-0.0841761	-1.63881
									BAP18	-0.0212964	0.0968476														PHC2	0.547481	0.178188
									KLHL7	1.11662	7.89487														BAP18		-0.0212964
									RBM12B	0.506753	4.08579														KLHL7	0.533435	1.11662
									PNPLA6	-0.367518	1.19951														RBM12B	-0.292705	0.506753
									SMC5	0.0799854	0.395152														PNPLA6	0.401397	-0.367518
									MICALL2	0.0860462	0.346079														SMC5	0.174093	0.0799854
									DHX37	0.826738	7.20233														MICALL2	0.601364	0.0860462
									YAF2	0.585445	2.001														DHX37	-0.0961472	0.826738
									AMOTL1	-1.46678	5.16628														YAF2	0.258867	0.585445
									RAVER1	0.372082	2.89642														AMOTL1	-0.397005	-1.46678
									FTSJ3	1.03488	8.44969														RAVER1	-0.119501	0.372082
									ZZZ3	-0.384083	1.95586														FTSJ3	0.387971	1.03488
									EXOC8	0.312978	1.53649														ZZZ3	-0.110488	-0.384083
									C1orf174	-0.599449	2.53717														EXOC8	0.503305	0.312978
									TRIM22	-0.853458	5.81732														C1orf174	-0.366565	-0.599449
									KIAA2013	0.168254	0.562791														TRIM22	-0.0281776	-0.853458
									MICU2	0.349364	1.7184														KIAA2013	0.567087	0.168254
									TRMT2A	1.24296	8.1681														MICU2	0.0433311	0.349364
									MAML2	0.387208	2.02007														TRMT2A	0.463478	1.24296
									PELP1	0.562757	6.52005														MAML2	0.712485	0.387208
									ABI1	-0.692515	4.31791														PELP1	-0.19291	0.562757
									ZNF444	-0.0337923	0.0963057														ABI1	-0.134871	-0.692515
									MIER1	-0.352742	2.03892														ZNF444	0.0124573	-0.0337923
									CCAR2	-1.03513	8.46801														MIER1	0.275878	-0.352742
									NUP93	0.635026	7.2345														CCAR2		-1.03513
									ZNF687	0.290366	1.75381														NUP93	-0.356739	0.635026
									CMTR1	-0.927394	3.65856														ZNF687	0.0426392	0.290366
									LRRC47	-0.755296	4.26568														CMTR1		-0.927394
									INTS1	0.505375	5.46979														LRRC47	-0.0498557	-0.755296
									ABHD12	-0.956034	5.90524														INTS1	0.130667	0.505375
									CLASRP	0.183481	0.56713														ABHD12	-0.613463	-0.956034
									PIAS4	0.868591	3.99717														CLASRP	-0.374669	0.183481
									ASCC3	-0.53808	2.48864														PIAS4	0.416823	0.868591
									MPP5	-0.672938	1.90136														ASCC3	0.65611	-0.53808
									STAG2	0.00296268	0.0161788														MPP5	-0.274369	-0.672938
									SYNPO	-1.35562	5.83255														STAG2	0.353385	0.00296268
									FNBP4	0.434631	2.96312														SYNPO	-0.0296344	-1.35562
									ZCCHC7	0.888407	5.54576														FNBP4	-0.0134242	0.434631
									RYBP	0.227907	1.70851														ZCCHC7	0.320776	0.888407
									MINK1	0.32876	1.46628														RYBP	0.228728	0.227907
									AFAP1	-0.885941	5.38382														MINK1	0.488971	0.32876
									ZCCHC9	0.661017	4.86199														AFAP1	-0.0375142	-0.885941
									ZGPAT	0.50554	3.2009														ZCCHC9	-0.085199	0.661017
									SRBD1	-0.160286	1.3013														ZGPAT	0.156947	0.50554
									RPP25L	0.132601	0.744583														SRBD1	-0.486263	-0.160286
									MSL3	0.231052	0.696777														RPP25L	0.0277657	0.132601
									ZBTB2	0.124392	0.218475														MSL3	0.114906	0.231052
									CPSF7	0.328695	3.17553														ZBTB2	-0.255213	0.124392
									ARFGAP2	-0.0718483	0.393524														CPSF7	-0.16038	0.328695
									METTL13	-0.0838906	0.451619														ARFGAP2	-0.296844	-0.0718483
									SIRT6	1.28282	7.29617														METTL13	-0.274047	-0.0838906
									LRRC17	0.344237	0.814285														SIRT6	0.0275685	1.28282
									EMC1	-0.00257245	0.0202752														LRRC17	1.5021	0.344237
									PAF1	0.00487908	0.038222														EMC1	0.5247	-0.00257245
									DDX51	0.590053	5.9211														PAF1	-0.22381	0.00487908
									ARL14EP	-0.551739	1.97602														DDX51	-0.185972	0.590053
									ENAH	-0.168738	0.518558														ARL14EP	-0.134286	-0.551739
									GPATCH11	1.41914	6.08567														ENAH	0.338956	-0.168738
									C19orf47	0.901835	6.27717														GPATCH11	0.619859	1.41914
									BANP	0.352227	2.27251														C19orf47	0.0102136	0.901835
									SCAI	-0.827085	5.65662														BANP	0.092989	0.352227
									KRI1	1.40252	10.3855														SCAI	-0.250032	-0.827085
									ZNF579	-0.56204	4.82321														KRI1	0.354369	1.40252
									ZBTB38	-0.382744	2.71871														ZNF579	-0.201603	-0.56204
									MLKL	2.51863	4.11597														ZBTB38	0.352862	-0.382744
									KDM1B	0.174746	1.45965														MLKL	0.913318	2.51863
									SPATA5	3.12706	5.82681														KDM1B	0.137588	0.174746
									COLGALT1	-0.131376	0.46949														SPATA5	-0.144202	3.12706
									POGLUT1	-0.572297	5.56798														COLGALT1	0.485219	-0.131376
									HSD17B11	-1.73101	7.97623														POGLUT1	0.635459	-0.572297
									ATAD1	-0.422746	1.61639														HSD17B11	-0.576831	-1.73101
									SCCPDH	-0.272258	1.5192														ATAD1	0.577564	-0.422746
									SERBP1	-0.821392	4.30915														SCCPDH	-0.292744	-0.272258
									LEMD2	0.015267	0.0981326														SERBP1	-0.00848069	-0.821392
									FAM98A	0.116882	0.364857														LEMD2	0.201217	0.015267
									GALNT6	0.989754	1.96072														FAM98A	0.889588	0.116882
									RNF169	-0.601085	4.16141														GALNT6	0.564026	0.989754
									ZNF280C	0.896071	4.76066														RNF169	-0.362289	-0.601085
									PAPD5	0.888228	7.11389														ZNF280C	0.129935	0.896071
									NPEPL1	-1.0262	5.55624														PAPD5	0.119647	0.888228
									RBM15B	-0.086246	0.609745														NPEPL1	0.172159	-1.0262
									PHC3	-1.46626	7.73148														RBM15B	-0.270364	-0.086246
									ZNF740	0.0423029	0.100072														PHC3	0.547387	-1.46626
									SIMC1	0.316188	2.04134														ZNF740	0.175545	0.0423029
									ABCF1	-0.536578	3.63596														SIMC1	-0.453483	0.316188
									MCU	-0.463962	1.53834														ABCF1	0.106408	-0.536578
									SRFBP1	1.33525	8.62132														MCU	-0.217776	-0.463962
									NGDN	0.957738	8.66867														SRFBP1	0.378844	1.33525
									SUPT20H	-0.227396	1.56936														NGDN	-0.393321	0.957738
									NAV1	-0.122597	0.522293														SUPT20H	0.0823014	-0.227396
									PPHLN1	0.282317	1.6966														NAV1	0.614181	-0.122597
									KMT2C	0.353157	3.40892														PPHLN1	-0.0666661	0.282317
									SYNE1	0.44679	4.69257														KMT2C		0.353157
									BOD1L1	0.329665	3.40716														SYNE1	0.642551	0.44679
									ARID1B	0.201028	1.92505														BOD1L1	0.646999	0.329665
									NUP43	0.651301	6.51757														ARID1B	0.261732	0.201028
									NUP37	0.693554	5.636														NUP43	-0.0849512	0.651301
									NUP35	0.548267	5.85344														NUP37	-0.669631	0.693554
									ENGASE	-0.595688	0.750757														NUP35	-0.385363	0.548267
									CMAS	1.07434	9.31967														ENGASE	0.406367	-0.595688
									DDX55	1.30282	8.09872														CMAS	0.454331	1.07434
									RFWD2	0.367405	2.42892														DDX55	0.0228204	1.30282
									WDR36	0.810464	6.48503														RFWD2	0.153002	0.367405
									OCC1	-1.77981	5.11556														WDR36	0.294947	0.810464
									WDR48	-0.528392	2.85108														OCC1		-1.77981
									SMARCC2	0.0479855	0.423621														WDR48	-0.047823	-0.528392
									NPLOC4	-0.300257	2.78689														SMARCC2	-0.315868	0.0479855
									ZSCAN18	-5.03327	7.90037														NPLOC4	0.269082	-0.300257
									PIP4K2C	-0.137152	0.307389														ZSCAN18	0.117925	-5.03327
									STT3B	-0.0937968	0.337395														PIP4K2C	-0.42411	-0.137152
									CHD6	0.336028	2.23975														STT3B	0.47903	-0.0937968
									DTX3L	-1.62252	7.19387														CHD6	0.296478	0.336028
									DDX54	0.762675	7.3058														DTX3L	-1.00355	-1.62252
									BRIX1	0.585633	5.5898														DDX54	-0.326676	0.762675
									TBCK	0.0610774	0.186914														BRIX1	-0.0609229	0.585633
									DTD1	0.914359	4.19473														TBCK	0.0148308	0.0610774
									UTP15	1.22979	8.66086														DTD1	-0.596422	0.914359
									GPX8	-0.96597	6.92068														UTP15	0.218828	1.22979
									ARHGEF40	-0.0372334	0.113818														GPX8	0.115629	-0.96597
									ZFP90	-0.293509	2.06411														ARHGEF40	0.0658206	-0.0372334
									ZNF384	0.502231	1.29736														ZFP90	0.107158	-0.293509
									NOC3L	0.988167	8.38981														ZNF384	0.220429	0.502231
									ZC3H15	-0.650048	3.17117														NOC3L	0.0275573	0.988167
									GTF3C2	0.364876	2.7813														ZC3H15	0.203024	-0.650048
									PHF10	0.600162	4.08942														GTF3C2	0.0610607	0.364876
									FAM172A	-0.324984	1.28538														PHF10	0.507733	0.600162
									NUP133	0.625539	6.61479														FAM172A	-0.0847082	-0.324984
									CACTIN	0.514298	4.14365														NUP133	-0.20718	0.625539
									GATAD1	0.190038	1.26273														CACTIN	0.0105755	0.514298
									BCL7C	0.0879981	0.505408														GATAD1	0.270631	0.190038
									NSMCE1	-0.0391887	0.166703														BCL7C	-0.307152	0.0879981
									PHLDA1	0.386252	1.98774														NSMCE1	-0.147978	-0.0391887
									TRIM41	0.842073	3.5165														PHLDA1	0.520794	0.386252
									LEO1	-0.0450965	0.252252														TRIM41	0.253849	0.842073
									STAG1	-0.804897	7.28302														LEO1	0.208887	-0.0450965
									SCFD1	0.102151	0.65571														STAG1	0.120507	-0.804897
									HNRNPLL	0.260409	2.9459														SCFD1	0.433594	0.102151
									UBLCP1	-0.21103	1.00078														HNRNPLL		0.260409
									PCNP	0.237556	1.29363														UBLCP1	0.362833	-0.21103
									LMO7	-1.16465	4.23781														PCNP	0.0794441	0.237556
									ATXN2L	-0.556474	3.46686														LMO7	-0.510026	-1.16465
									PHIP	2.10842	8.96653														ATXN2L	0.139192	-0.556474
									NELFB	-1.62289	5.79518														PHIP	0.49343	2.10842
									PALLD	-1.14744	4.06823														NELFB	-0.201646	-1.62289
									SREK1	0.366326	3.60135														PALLD	0.605732	-1.14744
									ATRIP	1.00687	5.63988														SREK1	0.123257	0.366326
									PSPC1	0.644237	6.60665														ATRIP	-0.296397	1.00687
									SYNE2	-3.19694	8.43537														PSPC1	0.0158985	0.644237
									GATAD2B	-0.194589	1.70873														SYNE2	-0.612816	-3.19694
									DNAJC9	-0.830287	6.1749														GATAD2B	-0.0856219	-0.194589
									BBX	-0.318218	2.1421														DNAJC9	-0.790169	-0.830287
									AHCTF1	0.671692	6.82343														BBX	0.157233	-0.318218
									DGCR8	0.14268	0.676766														AHCTF1	0.560747	0.671692
									DDB2	-0.0154875	0.0513904														DGCR8	-0.275869	0.14268
									DDX1	-0.0171661	0.11465														DDB2	-0.201441	-0.0154875
									SLC39A7	-0.688817	2.9495														DDX1	-0.0219063	-0.0171661
									H1FX	-1.62724	10.4953														SLC39A7	0.478162	-0.688817
									BAP1	0.0163997	0.0297969														H1FX	-0.676925	-1.62724
									UBXN4	-0.371012	2.15234														BAP1	-0.0061227	0.0163997
									PHF3	-0.00452561	0.0183599														UBXN4	0.263766	-0.371012
									MAML1	0.0787327	0.139075														PHF3	0.212823	-0.00452561
									HSPH1	0.168503	0.791001														MAML1	-0.125127	0.0787327
									Sep 08	-0.527907	2.5848														HSPH1	0.342612	0.168503
									ZNF592	0.581259	4.71997														Sep 08	-0.116273	-0.527907
									MYO18A	-0.547086	2.88034														ZNF592	0.324409	0.581259
									LARP4B	-0.451584	1.42514														MYO18A	-0.446226	-0.547086
									GCN1L1	-0.210704	0.483601														LARP4B	-0.114079	-0.451584
									ZNF516	0.197531	1.50797														GCN1L1	0.312763	-0.210704
									NUP205	0.622791	6.79835														ZNF516	0.16637	0.197531
									PXDN	0.688081	4.17057														NUP205	-0.216587	0.622791
									ANP32B	-0.468674	2.70634														PXDN	1.45106	0.688081
									ARPC1A	0.431183	3.82251														ANP32B	-1.00399	-0.468674
									GTF2H4	0.760405	6.75098														ARPC1A	-0.0800151	0.431183
									RREB1	0.474907	1.92852														GTF2H4	0.0302032	0.760405
									HDAC2	0.232709	2.24198														RREB1	-0.200178	0.474907
									DPF3	-1.30367	8.58139														HDAC2	0.0298336	0.232709
									DPF2	0.944628	7.88021														DPF3	-2.00457	-1.30367
									LEPREL4	-0.592074	3.16884														DPF2	0.0198002	0.944628
									CREBBP	-0.21083	2.01075														LEPREL4	0.76559	-0.592074
									KAT6A	0.426504	2.16263														CREBBP	-0.0561122	-0.21083
									SYMPK	0.56006	5.91909														KAT6A	0.159388	0.426504
									TAF15	0.464201	2.68342														SYMPK	0.124663	0.56006
									GGH	0.992392	5.57195														TAF15	-0.242847	0.464201
									RAD50	0.0877703	0.727119														GGH	-0.81888	0.992392
									ERCC4	-0.0736163	0.244748														RAD50	0.31547	0.0877703
									UFD1L	-0.208802	1.50657														ERCC4	0.165999	-0.0736163
									GLG1	-1.39116	6.35447														UFD1L	0.331931	-0.208802
									UPF1	-0.344448	2.99032														GLG1	0.501457	-1.39116
									COPS5	-0.616797	4.21056														UPF1	0.0726127	-0.344448
									SMARCC1	0.364458	3.75371														COPS5	0.0216398	-0.616797
									SMARCD2	0.543582	6.82161														SMARCC1	0.244754	0.364458
									KHSRP	0.340307	3.67695														SMARCD2	-0.129677	0.543582
									TNPO1	0.289761	3.06239														KHSRP	-0.222359	0.340307
									ARHGEF2	-0.960002	5.52877														TNPO1	0.38669	0.289761
									EMG1	0.752224	7.11918														ARHGEF2	-0.0128529	-0.960002
									CLP1	0.207352	1.23056														EMG1	-0.338169	0.752224
									USP7	-0.316938	2.58826														CLP1	0.437656	0.207352
									CUL5	-0.529304	1.78178														USP7	0.226568	-0.316938
									MED12	0.277913	2.64758														CUL5	0.478748	-0.529304
									SMARCE1	0.0773969	0.674356														MED12	0.0664377	0.277913
									PRKCDBP	-2.17426	7.68566														SMARCE1	-0.500532	0.0773969
									NCLN	-0.780239	4.6039														PRKCDBP	-0.749618	-2.17426
									CIRH1A	1.2093	8.2484														NCLN	0.533778	-0.780239
									CCDC47	-0.135423	0.672225														CIRH1A	0.153035	1.2093
									EXOC4	0.3518	3.21241														CCDC47	0.553646	-0.135423
									FERMT2	-1.23351	6.11253														EXOC4	-0.135844	0.3518
									FUBP1	0.321771	3.35896														FERMT2	-0.0125743	-1.23351
									LRRC59	-0.906561	4.96863														FUBP1	-0.374673	0.321771
									NABP1	1.21047	3.695														LRRC59	0.11912	-0.906561
									ACD	0.0870186	0.220522														NABP1	0.353253	1.21047
									PBXIP1	-0.986438	5.4228														ACD	-0.58284	0.0870186
									VPS33A	0.142224	0.511451														PBXIP1	0.796497	-0.986438
									EXOSC8	0.661689	4.87749														VPS33A	-0.321044	0.142224
									SH3KBP1	1.93408	9.05213														EXOSC8	-1.14634	0.661689
									PHF21A	0.270091	2.33275														SH3KBP1	1.01772	1.93408
									NACC2	0.19581	1.20794														PHF21A	0.428116	0.270091
									PINX1	0.976069	5.91309														NACC2	0.128726	0.19581
									DOCK10	0.682801	3.01537														PINX1	-0.194588	0.976069
									PYCR2	-0.176243	0.621374														DOCK10	0.261663	0.682801
									C12orf43	1.39953	8.01078														PYCR2	-0.0883484	-0.176243
									INTS12	0.416809	3.5136														C12orf43	-0.109282	1.39953
									FAF2	0.230225	1.33039														INTS12	-0.0155542	0.416809
									CCDC124	-0.531758	2.27567														FAF2	0.529096	0.230225
									AP2M1	0.0719245	0.384905														CCDC124	-0.0468675	-0.531758
									KCTD12	1.29246	5.06317														AP2M1	0.218528	0.0719245
									NMD3	0.790573	5.19362														KCTD12	0.321217	1.29246
									DGCR14	0.475859	2.6551														NMD3	0.471992	0.790573
									C18orf8	0.329153	0.712256														DGCR14	0.0851436	0.475859
									ZBTB10	0.0334123	0.00980253														C18orf8	0.480424	0.329153
									MRRF	-0.402112	0.668486														ZBTB10	0.00651573	0.0334123
									SEH1L	0.573907	6.14949														MRRF	-0.289008	-0.402112
									KIAA1279	-0.248196	0.0471564														SEH1L	0.00411172	0.573907
									GNPNAT1	0.876908	2.35145														KIAA1279	-0.113854	-0.248196
									FAM120B	0.396379	4.23504														GNPNAT1	0.201624	0.876908
									KTI12	0.439324	0.354012														FAM120B	0.325345	0.396379
									DAZAP1	0.372654	3.55321														KTI12	-0.06398	0.439324
									CCDC101	-0.329059	2.73955														DAZAP1	-0.285608	0.372654
									RRP36	1.12742	7.00407														CCDC101	-0.635707	-0.329059
									RBM33	0.593725	4.45099														RRP36	-0.0231272	1.12742
									TMA16	0.843078	7.04404														RBM33	0.0902142	0.593725
									MVB12A	0.61996	4.20669														TMA16	-0.239196	0.843078
									MCRS1	0.26737	1.15183														MVB12A	0.266134	0.61996
									CCDC97	0.461523	1.76925														MCRS1	-0.372028	0.26737
									STAMBPL1	-0.564559	0.996927														CCDC97	-0.203046	0.461523
									WDR89	0.600828	4.77369														STAMBPL1	0.129339	-0.564559
									S100A16	0.529763	2.30698														WDR89	0.0643042	0.600828
									SIPA1	-0.312226	1.0186														S100A16	0.246329	0.529763
									TRMT61A	-2.31337	2.82197														SIPA1	0.021734	-0.312226
									IMP4	1.04521	8.57113														TRMT61A	-0.335685	-2.31337
									MED8	0.559222	5.16427														IMP4	0.123672	1.04521
									DCUN1D1	0.0579321	0.174179														MED8	0.314827	0.559222
									SMARCD1	0.124491	0.926518														DCUN1D1	0.458328	0.0579321
									DDX27	0.885868	8.77945														SMARCD1	-0.264186	0.124491
									MARS2	2.61788	5.8275														DDX27	0.104016	0.885868
									SNF8	-0.134553	0.424388														MARS2	1.52231	2.61788
									POM121	0.588713	4.0463														SNF8	0.00453993	-0.134553
									PDLIM5	0.298197	2.52222														POM121	0.203013	0.588713
									SENP5	0.992476	8.32724														PDLIM5	0.443146	0.298197
									DOCK6	3.08415	7.36652														SENP5	0.62254	0.992476
									CDKN2AIPNL	-0.347506	1.41822														DOCK6	1.90113	3.08415
									PGAM5	0.0848467	0.0769293														CDKN2AIPNL	-0.229533	-0.347506
									INTS4	0.602981	6.0823														PGAM5	-0.094821	0.0848467
									DDRGK1	-0.601362	3.43949														INTS4	0.298715	0.602981
									FUBP3	0.807163	7.82043														DDRGK1	0.536986	-0.601362
									NSL1	-1.42731	4.90514														FUBP3	0.437787	0.807163
									PAWR	-1.05231	6.85233														NSL1	-0.381712	-1.42731
									RSRC1	0.461693	3.51004														PAWR	0.039903	-1.05231
									ITCH	0.77836	2.12876														RSRC1	-0.485461	0.461693
									VPS39	-0.00778285	0.0110173														ITCH	0.276746	0.77836
									ELMO2	-0.633584	3.09298														VPS39	0.229238	-0.00778285
									DCAF5	-1.40512	5.76767														ELMO2	0.0887312	-0.633584
									ZNF462	-0.0423758	0.236635														DCAF5	0.332608	-1.40512
									CHAMP1	-0.0347355	0.193728														ZNF462	0.0755884	-0.0423758
									L3MBTL3	-0.36849	3.3864														CHAMP1	-0.149993	-0.0347355
									LCOR	1.322	3.93673														L3MBTL3	-0.190209	-0.36849
									ZFP91	0.299856	1.61249														LCOR	0.185739	1.322
									BTF3L4	-0.764364	2.55688														ZFP91	0.363632	0.299856
									SLC35E1	0.276065	0.778579														BTF3L4	-0.0709635	-0.764364
									ZNF668	0.296181	2.20204														SLC35E1	0.659739	0.276065
									ZNF521	-0.600063	2.89779														ZNF668	-0.259362	0.296181
									SCYL1	0.478989	2.3656														ZNF521	0.107323	-0.600063
									ZNF512B	-0.155919	0.884897														SCYL1	0.396334	0.478989
									EXOC2	0.386346	3.21707														ZNF512B	-0.139567	-0.155919
									EHMT2	0.09986	0.710444														EXOC2	0.242267	0.386346
									ZFR	0.0154166	0.0599472														EHMT2	-0.379322	0.09986
									EP400	0.183759	1.6105														ZFR	0.271442	0.0154166
									RNPC3	0.496216	3.65883														EP400	-0.0656068	0.183759
									FBXL18	0.777299	6.97302														RNPC3	0.212212	0.496216
									ZNF512	-0.602798	5.21691														FBXL18	0.883423	0.777299
									NSMCE2	0.113371	0.494669														ZNF512	-0.681159	-0.602798
									NDNL2	0.0220668	0.0854951														NSMCE2	-0.0766807	0.113371
									YTHDC1	0.585405	4.27333														NDNL2	-0.100104	0.0220668
									NOL4L	1.20931	6.81243														YTHDC1	-0.0324867	0.585405
									C7orf26	0.460425	1.38691														NOL4L		1.20931
									PWWP2A	-0.0919319	0.330701														C7orf26	-0.072722	0.460425
									MBOAT7	-0.667879	4.05643														PWWP2A	0.357464	-0.0919319
									DOCK7	0.717054	4.71101														MBOAT7	0.339114	-0.667879
									FRMD6	-0.316159	1.35179														DOCK7	0.197538	0.717054
									NSUN5	1.10661	8.82033														FRMD6	0.140752	-0.316159
									RPRD1A	-0.232942	1.64073														NSUN5	-0.196156	1.10661
									MCEE	-0.291064	1.03983														RPRD1A	0.535043	-0.232942
									RBM14	0.419129	4.66491														MCEE	0.314041	-0.291064
									UHRF2	0.069938	0.423706														RBM14	-0.984837	0.419129
									LENG8	0.718516	5.54563														UHRF2	-0.44689	0.069938
									PPP1R10	0.52089	5.15587														LENG8	0.487131	0.718516
									FYTTD1	0.377996	3.17818														PPP1R10	0.260491	0.52089
									PURB	-0.331012	1.13649														FYTTD1	0.44688	0.377996
									PHF12	0.0126179	0.0594201														PURB	0.273371	-0.331012
									NACC1	0.121656	0.720169														PHF12	0.0243348	0.0126179
									SNX18	-0.605914	3.44484														NACC1	0.201568	0.121656
									CIC	-0.318046	2.04974														SNX18	-0.416995	-0.605914
									UIMC1	0.110633	0.68434														CIC	-0.316509	-0.318046
									MED15	0.619498	5.8787														UIMC1	0.108957	0.110633
									PIGS	-1.59578	5.51184														MED15	0.0312849	0.619498
									RANBP9	-0.290642	2.78667														PIGS	0.00860383	-1.59578
									MYADM	0.131138	0.367864														RANBP9	0.0710388	-0.290642
									PPP1R9B	0.483569	0.73893														MYADM	0.159898	0.131138
									SMC6	0.0358942	0.195125														PPP1R9B	0.108299	0.483569
									STRBP	0.424978	3.16248														SMC6	-0.20497	0.0358942
									TMEM209	0.663551	5.30902														STRBP	0.169802	0.424978
									IWS1	-0.719219	4.35451														TMEM209	-0.0618869	0.663551
									SIN3A	0.222063	2.48593														IWS1	0.278501	-0.719219
									VWA9	0.484983	5.07673														SIN3A	0.0404459	0.222063
									RSF1	1.28071	2.11593														VWA9	-0.0927398	0.484983
									RBM15	0.828713	7.51756														RSF1	0.531837	1.28071
									SPEN	1.04023	3.84928														RBM15	0.14926	0.828713
									PNKP	0.573045	5.25306														SPEN	0.292118	1.04023
									UHRF1	-0.542933	4.71861														PNKP	-0.00947597	0.573045
									FAM129B	-0.0617856	0.23699														UHRF1	-1.87346	-0.542933
									RMDN3	-0.567024	1.61444														FAM129B	0.0032507	-0.0617856
									TCF12	-0.868574	5.83763														RMDN3	0.402838	-0.567024
									PSMB7	-0.0870769	0.513459														TCF12	-0.401002	-0.868574
									CNN2	-1.75428	2.75514														PSMB7	0.141348	-0.0870769
									SDF2	-0.255609	0.730323														CNN2	-0.303269	-1.75428
									RNF2	-0.0759109	0.59264														SDF2	0.759447	-0.255609
									EYA3	-0.0656139	0.0293605														RNF2	-0.21935	-0.0759109
									VAT1	-0.0749544	0.290893														EYA3	0.352288	-0.0656139
									DNAJC2	0.283438	1.34416														VAT1	-0.56619	-0.0749544
									MPHOSPH6	0.713742	6.73187														DNAJC2	0.462384	0.283438
									MPHOSPH8	0.34443	2.20383														MPHOSPH6	0.595712	0.713742
									NUP88	0.661786	6.69843														MPHOSPH8	0.232494	0.34443
									POP1	1.02118	8.54938														NUP88	-0.157058	0.661786
									SCAF11	0.463974	3.91788														POP1	0.330525	1.02118
									TBX5	-2.43913	2.63258														SCAF11	0.570978	0.463974
									TEAD3	0.183007	0.995295														TBX5	-0.463075	-2.43913
									EIF3C	-0.585949	2.41335														TEAD3	0.323946	0.183007
									DNAJC7	0.203053	0.825432														EIF3C	0.0136895	-0.585949
									PHB2	-0.379877	2.755														DNAJC7	0.343953	0.203053
									COPS8	-0.506402	3.15318														PHB2	-0.291325	-0.379877
									ATXN2	-0.840182	2.42931														COPS8	0.228208	-0.506402
									HSD17B10	0.876358	4.56582														ATXN2	0.0745508	-0.840182
									COL12A1	-2.07422	8.945														HSD17B10	0.410684	0.876358
									TSG101	0.574955	3.97638														COL12A1	0.859863	-2.07422
									CCT7	-0.0307468	0.210612														TSG101	0.149187	0.574955
									EBNA1BP2	0.751378	6.01365														CCT7	0.285284	-0.0307468
									PRMT1	-0.314984	2.52461														EBNA1BP2	0.035517	0.751378
									FOXC2	0.193948	1.10772														PRMT1	-0.103645	-0.314984
									VRK1	-0.346341	2.17555														FOXC2	-1.63866	0.193948
									NIPSNAP1	-1.25227	6.54103														VRK1	-0.917669	-0.346341
									ARPC5L	0.913041	7.1111														NIPSNAP1	-0.362539	-1.25227
									MICU1	0.238509	1.46263														ARPC5L	0.452905	0.913041
									RBM4B	0.0310765	0.089693														MICU1	-0.0639086	0.238509
									NABP2	-0.110717	0.361332														RBM4B	0.216597	0.0310765
									ZFYVE21	-0.540675	3.08319														NABP2	0.0518589	-0.110717
									DDX50	1.0814	7.48746														ZFYVE21	-0.704457	-0.540675
									C19orf43	0.548116	2.90744														DDX50	0.169318	1.0814
									GRWD1	0.912832	7.08723														C19orf43	0.0319829	0.548116
									CMSS1	0.467947	3.84767														GRWD1	0.0184767	0.912832
									MYBBP1A	1.32078	10.276														CMSS1	-1.28459	0.467947
									CORO1B	-0.250967	0.47567														MYBBP1A	0.578646	1.32078
									VPS25	0.0173806	0.0136035														CORO1B	-0.386435	-0.250967
									C7orf50	0.386242	1.55609														VPS25	-0.0672466	0.0173806
									NUDT16L1	0.333947	4.20344														C7orf50	-0.120931	0.386242
									WIBG	-0.767163	3.50908														NUDT16L1	0.0791861	0.333947
									CHCHD6	-1.048	3.89182														WIBG	-0.105075	-0.767163
									UQCC2	0.614472	1.00043														CHCHD6	-0.28444	-1.048
									LLPH	1.17467	7.68013														UQCC2		0.614472
									UTP23	0.728624	3.79639														LLPH	-0.139884	1.17467
									PELO	0.302159	3.88204														UTP23	0.338631	0.728624
									NOL10	0.797706	6.78344														PELO	0.54532	0.302159
									NTPCR	-0.360277	3.16985														NOL10	0.0565931	0.797706
									TUBGCP2	-0.241636	0.934933														NTPCR	-0.0971614	-0.360277
									ESYT1	0.619362	3.47675														TUBGCP2	0.0216013	-0.241636
									CNPY3	-0.158263	0.505277														ESYT1	-0.323829	0.619362
									COPS4	-0.731983	5.41037														CNPY3	-0.409669	-0.158263
									WAC	0.352276	3.42206														COPS4	-0.0435877	-0.731983
									DIDO1	0.353998	3.91377														WAC	0.148492	0.352276
									MTA3	0.254277	2.32836														DIDO1	-0.0428032	0.353998
									DCUN1D5	0.529175	3.5064														MTA3	-0.110199	0.254277
									FAM103A1	-0.19102	0.307741														DCUN1D5	0.368213	0.529175
									MED10	0.569885	4.19162														FAM103A1	0.191737	-0.19102
									TMEM43	-0.98664	6.98227														MED10	-0.056426	0.569885
									FSD1	-0.23972	1.15705														TMEM43	-0.386362	-0.98664
									NDC1	0.69118	6.22333														FSD1	-0.446766	-0.23972
									LMF2	-1.11791	6.01326														NDC1		0.69118
									TUBB6	-0.332157	1.34443														LMF2	0.117195	-1.11791
									POLR3C	0.0967742	0.448817														TUBB6	-0.595076	-0.332157
									PDCD10	-0.263474	0.722208														POLR3C	-0.306693	0.0967742
									WRAP53	0.347543	2.72365														PDCD10	0.136985	-0.263474
									WDR18	0.56277	5.83103														WRAP53	-0.107609	0.347543
									C2orf49	0.343569	3.91752														WDR18	-0.0601416	0.56277
									NOC4L	1.06654	9.09815														C2orf49	0.242109	0.343569
									UTP14A	1.03588	8.59169														NOC4L	-0.197516	1.06654
									TMED9	-0.353623	2.11701														UTP14A	0.201271	1.03588
									NUPL1	0.688885	6.56096														TMED9	0.453927	-0.353623
									GNL3	1.12568	9.75732														NUPL1	0.315269	0.688885
									KIFC1	-3.93637	5.1042														GNL3	0.311611	1.12568
									NUP85	0.609542	6.08064														KIFC1	-2.23238	-3.93637
									DDA1	-0.373216	2.81177														NUP85	-0.666645	0.609542
									CCDC94	0.151267	0.524266														DDA1	0.369157	-0.373216
									PRR14	-0.692529	4.91186														CCDC94	-0.758949	0.151267
									CHID1	-1.0867	6.55719														PRR14	0.0183827	-0.692529
									SLC4A1AP	1.08686	7.35529														CHID1	0.423359	-1.0867
									LSM14B	-1.065	2.63931														SLC4A1AP	0.276926	1.08686
									RAB11FIP5	1.71922	7.81685														LSM14B	-0.403984	-1.065
									TBC1D10A	0.0674114	0.232227														RAB11FIP5	-0.137339	1.71922
									NAA15	0.104924	0.377991														TBC1D10A	0.593651	0.0674114
									KLF16	0.593449	3.08487														NAA15	0.00187343	0.104924
									SRRT	0.063542	0.39071														KLF16	0.0974059	0.593449
									MAK16	1.18204	10.3729														SRRT	-0.373647	0.063542
									RTFDC1	0.18697	0.903833														MAK16	0.358955	1.18204
									EIF2A	-0.106927	0.543075														RTFDC1	-0.135681	0.18697
									POLDIP3	0.221289	2.24588														EIF2A	0.304811	-0.106927
									NIFK	1.24562	7.91394														POLDIP3	-0.0299792	0.221289
									YTHDF1	-0.236668	0.603619														NIFK		1.24562
									CEP41	-0.569062	3.62995														YTHDF1	0.226264	-0.236668
									SETD2	-0.287365	2.65899														CEP41	-0.372973	-0.569062
									WHSC1L1	0.195524	2.11457														SETD2	0.016251	-0.287365
									GTPBP4	1.19542	7.25634														WHSC1L1	0.317078	0.195524
									OSBPL8	0.262034	0.916715														GTPBP4	0.0538543	1.19542
									UACA	-0.114635	0.373505														OSBPL8	0.869919	0.262034
									TBL1XR1	-0.746403	7.44213														UACA	1.14525	-0.114635
									PPP1R12C	-0.754648	3.49223														TBL1XR1	-0.0413687	-0.746403
									API5	0.34027	4.20349														PPP1R12C	0.373972	-0.754648
									DPY30	0.190354	0.928165														API5	-0.0995949	0.34027
									INO80B	0.566318	2.50617														DPY30	-0.389769	0.190354
									TNKS1BP1	-0.11869	0.749681														INO80B	0.395995	0.566318
									WDR33	0.659601	6.11738														TNKS1BP1	0.411569	-0.11869
									WDR12	0.808267	6.69089														WDR33	0.0703587	0.659601
									REXO4	0.999862	8.60281														WDR12	0.319189	0.808267
									DDX24	0.855603	7.30836														REXO4	0.098148	0.999862
									POLR1E	0.893839	6.41266														DDX24	0.156103	0.855603
									WDR61	-0.179862	1.60987														POLR1E	-0.499595	0.893839
									MFF	-1.47946	2.6205														WDR61	-0.150149	-0.179862
									CLPB	0.700794	3.09368														MFF	-0.152838	-1.47946
									NAT10	0.822131	8.33092														CLPB	0.466069	0.700794
									ILKAP	0.209433	2.13917														NAT10	-0.207068	0.822131
									XRN2	0.591941	6.28335														ILKAP	-0.392481	0.209433
									SAP130	0.280721	2.16423														XRN2	0.0580587	0.591941
									BRD8	0.291173	2.82323														SAP130	-0.122055	0.280721
									INTS2	0.531883	5.24294														BRD8	-0.305786	0.291173
									CSTF2T	0.68643	5.79648														INTS2	-0.057686	0.531883
									DDX47	0.8794	7.70311														CSTF2T	-0.0396353	0.68643
									MAGT1	-0.19093	0.728226														DDX47	-0.0213164	0.8794
									TSPYL1	0.728292	4.85142														MAGT1	0.0540939	-0.19093
									LMAN2L	0.46163	0.67784														TSPYL1	0.300333	0.728292
									GZF1	0.883213	5.94837														LMAN2L	0.0688676	0.46163
									DNTTIP1	-0.568654	5.4773														GZF1	0.206285	0.883213
									ING2	0.251872	0.481913														DNTTIP1	0.0899715	-0.568654
									ANAPC1	-0.0205968	0.092476														ING2	-0.0650091	0.251872
									IRF2BPL	-0.0419519	0.0446511														ANAPC1	-0.215812	-0.0205968
									TMX4	-0.754705	3.77935														IRF2BPL	0.773618	-0.0419519
									ASCC2	-1.10548	1.4413														TMX4	1.24388	-0.754705
									DNAJC25	-1.9307	2.59543														ASCC2	0.398969	-1.10548
									MED28	0.593805	4.89325														DNAJC25	0.173582	-1.9307
									EHD4	0.369481	4.165														MED28	-0.156121	0.593805
									VPS16	0.227459	0.871128														EHD4	-0.283213	0.369481
									VPS11	-0.0806165	0.243434														VPS16	-0.18422	0.227459
									TRIOBP	-0.632413	2.83077														VPS11	-0.418123	-0.0806165
									EPC1	0.273675	1.63138														TRIOBP	-0.468408	-0.632413
									TAOK3	0.753559	3.0144														EPC1	-0.0059982	0.273675
									ADNP	-0.0291392	0.196039														TAOK3	-0.204392	0.753559
									DHX36	0.51929	5.51271														ADNP	-0.178029	-0.0291392
									ZNF106	0.906256	4.38501														DHX36	0.33258	0.51929
									FOXP1	-0.189151	0.893311														ZNF106	-0.353114	0.906256
									NELFA	-1.44857	7.384														FOXP1	-0.654653	-0.189151
									CDC42EP4	-1.73893	2.09589														NELFA	-0.195201	-1.44857
									PIGU	-1.3723	3.59966														CDC42EP4	-1.19516	-1.73893
									GLIPR2	-0.976187	4.29674														PIGU	-0.306077	-1.3723
									ZHX3	-0.0879118	0.652119														GLIPR2	-0.338178	-0.976187
									SMDT1	-0.715535	1.92486														ZHX3	-0.331262	-0.0879118
									SENP3	0.689763	7.43883														SMDT1	-0.132348	-0.715535
									SMARCAD1	-1.97569	7.66443														SENP3	0.226867	0.689763
									EHD1	-0.26107	2.45695														SMARCAD1	0.121709	-1.97569
									ESF1	1.33979	8.42154														EHD1	-0.277263	-0.26107
									ZNF644	0.228564	1.73559														ESF1	0.327963	1.33979
									HEATR1	1.13265	7.75349														ZNF644	0.56944	0.228564
									CDCP1	1.27755	5.21083														HEATR1	-0.234687	1.13265
									CCDC86	1.25848	8.78934														CDCP1	2.18159	1.27755
									DHX33	0.762958	5.99343														CCDC86	0.178254	1.25848
									NOL6	0.899481	7.64122														DHX33	-0.01169	0.762958
									NO66	0.759349	6.7062														NOL6	0.00548799	0.899481
									WDR55	1.25399	8.61625														NO66		0.759349
									RANBP3	-3.23739	3.48691														WDR55	0.322439	1.25399
									RPF2	0.604352	6.18963														RANBP3	-0.234905	-3.23739
									DOCK5	-0.353183	1.62803														RPF2	0.340053	0.604352
									WDR26	0.114443	0.853172														DOCK5	-0.578337	-0.353183
									C8orf33	0.199314	0.663468														WDR26	0.74953	0.114443
									SUDS3	0.118861	0.617967														C8orf33	-0.0907941	0.199314
									SCAF1	0.100777	0.592554														SUDS3	0.334882	0.118861
									NRDE2	-1.07109	3.62633														SCAF1	0.243346	0.100777
[truncated: 630 more rows]

## Sheet: Figure2
Figure2b																	Figure2d													Figure2e																	Figure2g
	SF3B1 Nuclear Intensity				RBM39 Nuclear Intensity				SF3B4 Nuclear Intensity				DHX15 Nuclear Intensity					SF3B1 Nuclear Intensity			RBM39 Nuclear Intensity			SF3B4 Nuclear Intensity			DHX15 Nuclear Intensity				SF3B1 Nuclear Intensity								RBM39 Nuclear Intensity									SF3B1 Nuclear Intensity
	Control	Ras d6	Ras+Trame		Control	Ras d6	Ras+Trame		Control	Ras d6	Ras+Trame		Control	Ras d6	Ras+Trame			Control	Ras		Control	Ras		Control	Ras		Control	Ras			Vector	HRAS 12V	HRAS 12A	HRAS 12C	HRAS 12D	HRAS 12S	HRAS 61R		Vector	HRAS 12V	HRAS 12A	HRAS 12C	HRAS 12D	HRAS 12S	HRAS 61R			Control	Braf
	0.788609	1.33209	0.82848		0.754279	1.47086	0.988019		0.920497	1.11252	0.826144		0.937566	0.956374	1.09886			0.754441	0.941145		0.78322	1.48374		0.732258	1.3407		0.892984	1.50471			1.29708	1.48261	2.02069	1.88033	2.06743	1.10885	1.05031		1.33025	1.25663	3.63061	1.44161	2.68824	1.22636	1.63521			0.951447	1.60219
	0.810679	2.15252	0.800991		0.797066	1.55798	0.960488		0.830888	1.02944	0.832557		1.08282	1.84987	1.00786			0.781818	1.13495		0.878208	2.38713		0.905635	1.99855		1.11904	1.49636			1.08673	1.94696	1.75066	1.47225	1.36067	1.16268	0.98418		1.23043	2.18255	1.0004	2.39515	3.34306	0.934405	3.21264			1.32546	2.08486
	0.785195	1.42975	0.819298		0.953688	1.26461	0.975721		0.991651	1.33021	0.891006		0.94716	1.45552	0.848572			0.696626	1.01514		0.834846	1.48288		0.950431	1.86958		0.964844	1.51659			1.13076	1.24775	1.39439	1.49499	1.28808	0.923599	1.61597		0.979432	2.07155	2.29001	1.6422	2.62604	1.82257	1.95563			1.01658	2.28149
	0.968328	1.51062	0.962126		0.906011	1.54964	0.937383		0.92163	1.26775	1.19589		1.02446	1.33383	0.929794			0.715877	1.27117		0.922182	1.82746		0.858931	1.14821		1.05671	1.79036			1.42417	1.38466	1.90585	1.48351	1.26939	1.16815	1.14509		1.07298	3.14346	2.34176	1.41096	1.76617	2.14011	1.72519			0.819021	2.13247
	0.785744	1.4549	1.05463		0.923066	1.18737	0.777926		0.917967	1.11786	1.10138		0.948211	1.05224	1.02244			0.847444	0.745223		0.930224	1.53836		0.930818	1.64119		0.845793	1.15188			1.18061	1.22997	1.58289	1.5712	1.72439	1.55655	1.1765		1.02948	1.86498	1.36395	1.03894	2.09481	1.68612	1.45738			1.16847	1.35364
	0.914921	1.63807	1.05355		0.977585	1.35579	1.01058		0.999071	1.31414	0.875564		0.817046	0.981589	0.928966			0.887241	1.08884		1.11943	1.60239		0.850365	1.15419		1.04791	1.29642			0.988882	1.31704	1.38944	1.74674	1.35959	1.64482	1.32163		1.28324	2.44063	1.57555	1.0858	2.83812	1.26904	1.79638			1.01404	1.4988
	0.846797	0.926853	1.14245		0.895667	1.05394	0.88141		0.904722	1.0883	1.09644		0.878234	1.59856	0.867322			1.04115	0.865748		1.00044	1.48242		0.811846	1.33659		0.991835	1.0655			0.950291	1.83674	1.75455	1.98031	1.64883	1.37037	0.768159		0.950348	1.72413	3.39098	1.17981	2.20076	3.26181	1.59082			1.03747	2.02053
	0.740655	0.897731	1.03197		0.919526	1.70789	0.97003		1.02577	1.49341	0.862632		0.815229	1.29909	0.804367			0.792212	0.904806		0.838216	1.80661		0.902041	2.19957		0.941759	1.05121			0.736215	2.425	1.83853	1.41126	1.57817	1.41375	0.976474		1.10346	1.04767	2.99691	2.01603	1.18888	2.56829	2.81963			1.11873	1.72536
	1.19561	1.11155	0.793566		0.782003	0.996202	0.94307		0.897517	1.15693	0.965122		0.770057	1.20736	1.16648			0.911724	1.09214		0.98868	2.16054		0.889603	1.66411		0.909208	1.22327			1.68155	1.13709	2.1615	1.6921	1.19099	0.64541	0.938957		0.94897	1.67909	1.96075	2.01586	2.06573	2.35632	1.07091			1.0435	1.62718
	0.785472	1.60826	1.10754		0.846211	1.20888	0.846843		0.922339	1.49234	1.12202		0.866963	1.08413	0.932508			0.861932	0.97904		0.934457	2.32142		0.856942	1.61877		1.03933	0.897016			0.81947	1.29355	1.99439	1.98486	1.24516	2.39128	1.60403		1.13882	1.65651	1.93944	1.91441	1.24805	1.55527	1.65309			1.10189	2.20492
	0.952356	1.6176	1.0095		0.786283	1.57491	0.889452		0.885694	1.45655	0.986456		0.867604	0.952674	0.882035			0.977578	0.966126		0.917704	1.92327		0.779496	2.76335		1.36623	1.72467			0.980768	1.03594	2.11122	2.45545	0.935371	1.24598	1.16218		1.12878	0.896111	2.89339	1.70693	2.12152	1.27343	1.05534			0.841777	2.52672
	0.803708	0.616817	0.769003		1.03976	1.20178	0.84244		0.888139	1.38057	1.01262		0.845978	1.70591	1.1143			0.72091	1.07252		0.859283	1.51293		0.806506	1.45024		0.856474	1.91046			1.36775	1.96707	1.67785	1.30589	1.10066	2.3052	1.68597		0.970088	2.58024	2.19083	1.12024	1.31491	1.18763	1.29299			1.29643	1.32371
	0.814279	1.25344	0.867019		0.862237	1.88506	0.997089		0.850237	1.07757	0.86718		0.94269	0.896153	0.904884			0.784015	1.15971		1.11663	2.22671		0.740678	1.61296		0.791151	0.812509			1.28099	2.32439	1.51723	1.27905	1.91646	2.06424	1.4833		1.09301	3.60681	2.16457	1.33356	1.83059	1.9034	2.15979			1.00198	2.49239
	0.987409	1.08528	1.1668		0.943259	1.14796	0.85513		0.916357	1.26183	1.06347		0.806838	1.76347	1.08917			0.786071	1.05999		0.885722	1.24658		0.753136	1.43202		0.871961	1.52618			0.832229	1.06739	2.28142	1.85229	1.11339	1.33834	0.742483		1.3648	0.994856	3.49033	2.20757	3.56023	3.13543	1.00188			0.989872	2.06739
	0.909659	0.882656	1.10503		0.787137	1.38121	0.894539		0.810122	0.862154	1.25588		0.877322	1.13807	0.934411			0.9066	1.0584		0.945484	1.38105		0.950524	2.92166		1.0321	1.26778			1.22839	2.15684	1.73287	1.41597	1.10634	2.31676	1.86663		0.963559	1.53165	1.81734	1.1466	1.41337	1.90966	0.828063			1.0304	1.37209
	0.820802	1.34397	0.832529		0.778922	1.19006	0.84757		0.960914	1.00448	0.891958		1.02189	1.22319	1.07484			0.799176	0.982316		0.83414	1.73867		1.20031	1.38775		0.854832	1.61168			1.11121	1.04465	2.13763	2.21477	1.63687	1.38148	1.05881		1.24268	2.5108	1.15488	2.60875	2.23141	2.92758	1.31517			1.14964	1.63553
	1.00162	1.11545	0.830887		0.882803	1.2208	1.65295		0.970156	1.09287	1.12323		0.876405	0.878667	0.973956			0.931806	1.55952		0.943539	1.37351		0.989973	2.0431		0.741742	1.1853			0.992327	2.31068	1.50404	2.50171	1.26577	3.43963	1.79536		1.01442	2.36177	1.59188	1.44596	2.32257	3.16565	1.13724			1.03683	1.48446
	0.80154	1.11185	1.23364		0.925822	1.68728	0.962206		0.915561	1.01726	1.14741		0.858262	1.2694	1.02031			1.1195	1.22833		0.831847	2.06124		0.879894	1.71713		0.763894	1.75138			0.839539	1.91361	1.431	2.22121	1.84118	1.6919	1.39136		0.988242	1.38228	1.48315	1.71151	1.36622	2.24547	1.22484			1.14322	1.38409
	1.07686	0.985122	0.920106		0.977543	1.0753	1.14104		0.991616	1.79069	1.1454		0.762521	1.25661	0.986307			0.850421	0.979152		0.943669	1.43051		1.12349	2.36663		0.867679	1.30136			1.19237	1.56137	1.75355	2.06376	2.36172	1.89419	1.43361		1.3808	2.55751	3.0442	1.26182	1.07584	1.59636	0.837416			0.936772	1.4107
	0.843177	1.74272	0.949596		1.13718	1.39563	1.09685		0.903546	1.1012	1.3809		0.878269	1.36251	1.03523			1.18009	0.921952		0.837108	1.67713		1.03177	1.09094		0.984937	1.39131			1.02275	2.04913	2.08209	2.34446	1.74183	1.2622	1.12447		1.19642	2.01167	1.7097	1.5932	3.86339	2.05322	2.1032			0.815727	1.39225
	0.869979	1.94738	0.904741		0.867385	1.29043	0.774174		0.90918	1.18708	0.948425		0.822993	0.982347	1.05133			0.648616	0.773833		0.997213	1.54686		0.81548	1.04471		1.10665	2.47865			1.22971	1.72768	1.79876	1.66673	1.70211	1.60253	1.09272		0.869001	1.93916	2.27201	1.27574	1.4307	4.22999	1.58928			1.25405	1.77013
	0.723264	1.26741	0.866627		0.90577	1.55927	0.907233		0.832216	1.43176	1.16965		0.773781	0.951517	0.88799			0.916832	0.932644		0.909515	1.92895		0.79174	3.42885		0.815158	1.07755			1.38749	1.34039	2.19924	1.37918	1.28555	1.08626	1.48552		0.923758	1.60808	1.54216	1.41586	1.51606	2.49888	1.72916			0.985189	1.97865
	1.06559	1.11134	0.997923		0.77676	1.13304	0.94475		0.965365	1.31682	0.908827		0.93752	0.794344	0.981763			1.06435	0.944957		0.822138	2.8965		0.768659	1.91478		0.806446	1.71984			0.772328	1.08378	1.6776	0.936896	1.22781	2.7934	1.23321		0.866736	2.84592	2.33233	2.65057	2.32229	2.53468	1.36851			1.506	3.07132
	1.13804	1.42189	1.14165		0.760612	1.81441	0.916544		0.893216	1.71051	0.979989		1.02265	1.26722	0.886846			0.924315	1.32459		1.13888	2.07076		0.75673	1.8128		1.20151	1.50106			0.710467	1.24314	1.95025	1.82752	1.61217	2.3133	0.961822		1.14173	3.35328	1.67115	1.14778	1.90125	1.44191	1.07818			1.07987	2.96808
	0.781552	1.49007	1.15669		0.861722	1.42302	0.875743		0.961016	1.75446	1.01751		0.8595	2.05919	0.843012			0.800874	1.06122		0.905778	1.71734		0.753573	1.16303		0.805202	1.45676			1.07337	1.44783	1.72682	1.35087	1.15034	2.74192	0.868775		0.938027	1.74578	1.74987	2.03283	2.8499	2.83008	1.36658			1.32328	1.69658
	0.736429	1.17936	1.10154		0.873039	1.31892	0.877182		0.90811	1.08927	1.26094		1.03349	1.00369	1.01068			0.768369	0.87816		0.902144	1.74791		0.841613	2.19341		1.15513	1.4832			1.06236	1.5135	1.71775	0.427555	1.25419	1.23882	1.04802		0.982607	1.1835	2.63953	2.09336	2.01646	2.3128	1.56303			0.781257	1.77237
	0.83123	1.58306	0.931003		0.794924	1.5626	1.00679		0.893137	0.916212	1.01275		0.88618	1.01132	1.06813			0.882674	0.890414		0.943499	1.61069		1.03879	1.19021		1.11503	1.22432			1.04164	1.41729	1.64504	0.386521	2.37276	2.11798	1.30696		0.910146	1.95506	2.33208	2.30519	1.79647	2.24401	1.0957			0.994021	2.10859
	0.825462	2.03128	1.09797		0.933254	1.57612	1.03002		0.914331	1.09525	1.01482		0.911098	1.677	0.930579			1.07095	1.84835		0.887242	1.63488		0.974568	1.81723		0.834657	1.27476			0.933883	0.878739	1.44284	1.16554	1.06778	1.72406	1.15024		0.87427	2.06335	3.55986	1.63874	1.90424	3.60188	1.99862			1.10814	1.81819
	0.700326	1.44692	1.4744		0.845744	1.354	1.03399		0.869977	0.946	1.00251		0.960399	0.981682	1.07638			0.782416	1.11767		0.948948	2.45162		0.785596	2.23569		1.08085	1.40881			0.945232	1.7487	2.26271	2.30835	1.89438	1.23259	1.34077		1.01437	1.75317	3.22828	2.06592	2.22568	1.90415	2.62137			1.03323	1.84168
	1.02931	1.84494	1.09695		0.924604	1.59977	0.950748		0.796986	1.13782	1.13591		0.919794	1.55739	1.20072			0.814075	1.37143		0.946507	2.0062		0.811086	1.62218		0.854374	2.18353			1.29922	1.05592	1.81071	2.33172	1.57839	1.56147	1.38521		1.05843	1.30882	2.24982	2.06081	1.94258	1.69508	2.3825			0.933815	1.51587
	0.894384	2.15382	1.04803		1.13248	2.00394	0.935548		0.882517	1.19005	1.0735		0.977054	1.67891	1.2378			0.855159	1.3783		0.941993	1.47841		0.831835	1.29977		0.946872	1.02663			0.881189	2.39933	1.86874	1.21156	1.64563	2.51931	2.17045		0.833224	2.31532	2.74321	1.76201	3.67618	1.98156	1.93064			1.12065	2.22481
	1.07693	1.74392	0.992136		0.993323	0.92207	0.960016		0.988768	1.80445	1.15241		0.934933	1.55289	0.84406			0.999109	1.32339		0.919796	1.78341		0.940851	1.45165		1.00841	1.79915			0.759421	1.58614	2.80752	1.63716	2.13751	2.32488	1.64029		0.88343	0.922178	2.31287	1.24561	1.98654	2.15963	2.1952			0.885687	1.68201
	0.831832	1.69096	1.43153		0.801875	0.797812	0.963187		0.955696	1.20685	1.14508		0.965766	1.31052	1.19285			1.16913	1.25149		1.04307	1.74835		0.887226	1.23355		0.884599	1.58034			1.1651	0.771337	1.77425	1.88823	2.35776	1.18614	1.23298		0.975478	2.81026	2.15386	1.1456	2.00205	2.97612	1.95672			1.3616	1.8517
	0.943441	1.63223	1.08169		0.84135	1.36526	1.033		0.984122	1.34026	1.20327		0.916105	2.50724	1.32106			0.855068	1.55388		0.826957	2.39159		0.806587	1.45753		0.777056	1.84098			0.871414	1.07629	2.23599	2.01674	2.1594	2.1038	0.830637		0.959385	1.3511	1.7839	1.79026	2.65583	2.2088	1.56232			1.07357	1.23667
	0.647916	1.53648	0.900973		1.15431	1.41111	0.933882		0.803587	1.81074	1.52157		0.851476	2.22213	1.07565			1.11652	1.86808		0.848931	2.19053		1.09209	1.85561		0.959633	1.66735			1.10341	1.15265	1.71638	1.12648	2.11049	1.09222	0.938221		0.856887	1.78352	3.4039	1.31243	1.72394	2.08246	2.05498			0.747001	2.44559
	0.840198	1.55748	1.0984		0.853851	1.47381	1.12406		0.914453	1.38536	1.11804		0.92498	1.19972	1.09059			0.966637	1.1978		1.06544	2.14744		0.949356	1.21101		0.716941	1.96654			0.818366	1.15875	1.51375	1.30691	1.58759	2.24493	1.84574		1.05891	2.30089	1.41037	0.853022	1.39691	2.42285	2.54304			0.939118	1.79938
	1.09349	2.40008	0.859794		0.915152	1.36138	1.05861		0.916956	1.04234	1.15049		0.725725	1.19186	1.04985			0.742902	1.29407		0.855296	1.84256		0.820521	2.43188		0.87104	1.71793			1.49792	1.47676	3.0926	1.32225	1.43315	0.991564	1.15191		1.02436	2.08847	1.86138	1.49044	1.75225	2.18376	1.98869			0.983013	2.37086
	0.961271	1.64678	1.25017		0.876356	1.68682	0.921225		0.97307	1.1719	1.16994		0.864364	1.52217	1.01644			0.751663	1.08383		0.799324	1.68548		0.938167	1.36009		0.964001	1.18726			1.29916	1.71015	1.84778	1.34207	1.86306	2.46267	1.29186		0.896513	1.47048	2.02298	2.05785	1.2257	2.13444	1.35989			1.15713	1.54369
	0.819823	1.75804	0.954276		0.998311	1.55656	0.905549		0.949322	1.5776	1.05039		0.949959	1.43268	0.963694			0.957825	1.76408		1.0458	2.90878		0.933842	2.25733		0.813971	2.64278			0.697772	1.70118	1.37561	2.07098	1.55654	1.55513	1.70149		1.12659	1.55308	1.88496	1.14719	1.94807	1.56418	1.34111			0.976916	1.58674
	0.917642	2.27456	1.26903		0.982786	1.52236	1.01923		0.912431	1.03756	0.955775		0.948378	1.23151	1.14229			0.892831	1.14841		0.868871	2.53648		0.836241	1.93629		0.930852	1.56941			1.10469	1.40331	2.94039	1.79995	2.20867	1.80131	1.38613		1.15564	2.68483	2.0349	1.8659	1.53132	1.67204	1.37445			0.846601	2.81123
	0.927546	1.6144	1.27112		0.876687	1.30467	0.928856		0.950901	1.43375	1.13672		1.00784	1.1308	1.12814			0.797889	1.06444		1.12367	1.53373		0.847434	1.99868		0.853076	1.64475			1.10464	1.01248	2.24229	2.10731	1.19477	1.79909	1.9405		0.979504	2.0689	1.72176	1.5825	1.77127	1.93231	0.871156			1.17468	1.44741
	0.853534	2.07941	0.840594		1.06143	1.75593	1.02307		0.947317	1.37898	1.25816		1.13524	2.07596	1.0269			0.800554	0.98815		0.927457	1.84362		1.01364	1.57736		0.90145	1.44003			1.08956	1.00951	2.21692	1.72275	1.67027	1.81622	1.69373		1.3027	1.25789	1.38682	1.05564	2.09838	1.64199	1.2259			1.08799	1.37757
	1.15856	2.21706	1.12684		1.09947	1.56077	1.07686		0.906559	1.59093	1.09031		0.917126	1.71261	1.20978			0.902186	0.996896		0.854688	1.64978		0.918667	0.877776		0.873992	1.62739			0.86885	1.24095	1.28144	1.73348	1.74541	1.80378	1.50294		1.14677	1.78178	1.24393	0.929694	2.10803	1.92306	1.14188			1.16174	1.72331
	0.762672	1.90825	1.03024		0.845484	1.29353	0.909815		1.15798	1.40701	0.913179		0.931035	1.53489	1.16873			0.932698	2.1062		1.12641	1.98368		0.906003	2.20104		0.972926	1.45551			1.3027	1.16062	2.04865	2.37633	1.4971	1.46227	1.38633		0.863717	1.36519	0.946264	1.98365	2.17272	2.4571	1.26001			1.10743	2.038
	1.11739	2.15395	1.34503		0.786562	1.62037	0.913024		0.831601	1.46658	1.1288		1.02389	1.58785	1.19573			0.861438	0.988067		0.913855	1.57493		0.920939	1.05764		0.975525	1.38778			1.0738	1.14225	2.09465	1.49063	1.83757	1.23081	0.989185		0.927491	3.25206	2.21592	1.3923	2.62305	2.26225	1.73346			0.981054	1.63622
	0.848645	2.24981	0.990909		0.966948	1.39261	1.06968		0.872516	1.50847	1.15891		1.01159	2.30515	0.863684			0.669187	1.26644		0.906824	1.65999		0.789181	1.79592		0.830371	2.22104			1.12828	1.41887	2.35492	1.17769	1.89389	1.93429	1.06791		0.791872	2.03557	3.38335	1.76878	2.31457	1.41108	2.44658			1.15983	2.29272
	0.915876	1.05894	0.924662		1.08643	1.09404	1.07411		1.01216	1.8282	0.943415		1.12667	1.00355	0.999728			1.20377	1.35139		1.21952	2.35476		0.797435	1.0315		1.03923	0.672603			1.02943	1.7971	2.06782	1.24336	1.75228	1.40986	1.10967		0.877137	2.80148	2.7646	1.68715	3.05319	1.7372	1.64656			1.04886	1.85715
	0.912762	1.42041	0.950976		1.01846	2.0558	1.38692		0.970328	2.05973	1.14135		0.858858	1.01042	1.03003			0.831038	0.766525		0.979262	2.40481		0.909229	1.17823		0.898224	1.20955			1.03758	1.64101	1.71937	1.55797	1.49042	1.87268	1.1433		0.896068	2.30809	1.67593	1.58549	3.69186	1.88142	1.92671			0.832746	1.92793
	0.959609	2.62429	1.11443		0.888447	1.16524	1.08997		1.02162	1.57836	0.997903		1.18635	1.52377	1.11111			0.787835	1.73906		0.941908	2.05692		0.869028	2.19929		0.770248	1.38102			1.10587	1.53792	1.90008	2.11639	1.56387	1.47193	0.989026		0.778598	1.33901	3.17548	1.48455	3.08323	2.21159	3.01449			0.99535	1.53629
	0.982161	1.05782	1.18607		0.795084	1.33633	1.23616		0.873714	1.18547	0.898109		0.966996	1.44694	1.04772			0.764839	1.23192		0.916282	1.73541		0.770445	2.39524		0.737423	1.99441			1.37987	0.973379	1.86941	2.08358	1.19188	1.82775	1.37644		1.40632	1.52602	2.92406	1.35966	1.5316	2.44078	3.04558			1.02649	2.39039
	0.824865	2.20904	1.01002		0.750248	1.41328	1.03512		0.865985	1.83388	1.28538		0.930026	2.89329	1.08185			0.832121	1.22933		0.840729	1.79334		0.877618	1.40765		0.870917	2.35852			0.811479	1.21074	1.79085	1.64513	1.67878	2.44399	1.92198		1.00043	1.66756	3.17546	1.07485	1.8817	1.86685	1.76851			1.03319	1.43292
	0.988746	1.6049	0.894704		1.05831	1.85125	0.927912		0.889992	1.86919	1.34711		1.05478	1.44975	1.09327			0.959897	1.75092		0.952729	1.76622		1.06877	1.41868		1.44228	2.34948			0.840335	1.7349	1.76405	1.8573	1.62616	1.29985	1.61232		1.25808	1.55547	2.4483	2.05452	1.10693	2.57553	2.22171			0.849675	1.89879
	0.970014	1.30782	1.12848		1.00171	1.42771	1.00522		1.06443	1.54831	1.08274		0.899235	1.1161	1.11054			0.811259	0.985676		0.92039	2.08858		0.889648	1.52873		0.857215	1.47946			1.19869	1.69631	2.79354	1.7378	1.82886	1.6465	2.05181		1.37219	2.40306	1.76871	1.43526	2.85232	1.79945	1.74271			1.19055	2.36103
	1.20679	2.67398	1.03105		1.03886	2.06443	0.988869		0.895895	1.42856	1.1128		0.927857	1.76305	1.0299			0.852448	1.3053		0.93152	1.55061		0.981424	1.2238		1.04015	1.38448			0.882606	1.36154	1.73093	1.40519	2.19516	2.15239	1.50252		1.09421	1.66284	3.41044	1.18825	3.36729	2.72659	1.44073			0.808415	2.02312
	1.14587	1.99592	1.37982		1.00135	2.1321	1.00348		0.973744	1.64504	1.09321		0.89804	1.83558	1.16159			0.947884	1.63577		0.926795	1.50606		0.842668	1.28373		1.0962	1.93651			1.54998	0.798004	1.68918	1.4083	2.99755	1.42631	1.6604		1.03	2.44017	2.70372	1.23864	1.25255	2.30898	1.55532			1.20567	1.37309
	1.03202	1.75861	1.29302		0.876724	0.999354	0.985962		0.853951	2.07778	1.38904		0.975588	2.55936	1.27178			0.856023	0.97843		0.911357	1.94093		0.880577	1.67038		0.794328	1.36798			0.990623	1.38415	1.60259	1.80654	1.89333	2.05981	1.3474		0.815004	1.50027	1.82471	2.48773	1.86308	1.85249	0.912991			1.26845	1.56325
	0.783185	1.19673	1.14441		0.987052	2.00574	1.04481		1.04773	1.50193	1.02395		1.04367	1.75636	0.95598			1.28164	1.4789		0.948179	2.22481		0.782503	1.74882		1.03872	1.40138			1.05107	1.81358	2.14039	1.92283	1.88259	0.909169	1.93408		0.921445	1.1301	1.56042	1.93284	1.9748	1.80662	1.23368			0.900823	1.9508
	0.982505	2.16007	1.08435		0.953433	1.40378	1.02236		0.953064	2.04776	1.03115		0.806579	1.815	1.05131			0.974958	1.06555		0.882267	1.51426		0.847721	2.00974		1.06481	2.22211			1.37169	1.60376	1.42816	1.24288	1.4608	1.72113	1.01868		0.975458	2.40652	1.41994	1.2688	1.19888	1.69984	1.49737			1.00195	1.67496
	0.756059	2.19395	0.913889		0.98842	1.47214	1.09155		1.0347	0.95067	1.02941		1.03311	2.31494	0.952329			0.850434	1.98869		0.839919	2.32622		0.897041	2.07145		0.986346	1.75523			0.877455	1.6079	1.43801	1.62903	2.28425	1.2734	1.44191		1.02997	1.50124	1.25021	3.25998	2.19441	1.33188	1.53411			0.941994	1.30391
	0.876626	2.24592	1.28859		0.97726	1.28465	1.01731		1.06981	1.69982	0.849822		0.863711	1.79731	1.60044			0.893507	0.922417		0.996878	2.0422		0.93843	1.7089		1.49503	1.75459			1.0655	2.18316	2.85106	1.67326	1.51492	0.970486	1.55376		0.944784	1.32282	1.31597	1.31801	1.36792	1.66845	1.66338			0.913589	1.7175
	1.06266	1.9308	1.11123		0.823427	2.00676	0.929904		0.961666	1.36716	1.04117		0.873273	2.02331	1.13319			1.14454	1.1036		0.981685	1.79475		0.81014	1.17834		0.81036	1.95806			1.07495	0.880885	2.05953	1.69031	1.22433	0.959297	1.68364		1.25727	0.932761	2.09592	2.1064	1.8805	2.07739	1.90867			1.18747	1.37117
	0.863877	1.9044	1.30376		1.12353	1.65374	0.996674		0.934346	1.70905	0.966755		0.870779	2.14171	0.986338			0.95013	1.92401		1.00317	1.48458		0.940803	2.34003		0.811731	1.58638			0.919655	1.59041	2.37972	2.56342	1.98703	1.35238	0.937193		0.833711	1.89942	2.44161	1.04835	2.14884	3.24575	2.07517			0.896292	1.88324
	0.86942	2.35467	1.15212		0.804777	1.65481	0.989723		1.01143	1.00277	1.42952		0.82589	1.81504	0.949766			0.868289	1.2108		0.982096	1.77139		0.892219	1.8569		0.880427	2.61741			0.9641	1.27939	1.50745	1.67016	2.11571	1.77656	1.77363		1.00688	1.91426	1.32807	1.32942	1.84251	3.15204	1.83997			0.899291	1.56644
	0.966671	2.25686	1.7265		0.917917	1.22297	0.952225		0.98523	1.31262	1.18086		0.861464	1.15282	1.21529			0.785286	1.41928		1.01107	2.0322		1.1492	1.44458		1.01415	1.54747			1.37583	1.62301	2.18616	1.80629	1.24339	1.24171	1.37465		1.11794	1.54171	1.55312	2.16826	2.81156	1.62026	1.49516			0.915287	2.77043
	0.974416	1.66565	1.65186		0.923424	1.59212	0.862629		1.15571	1.53609	1.38331		0.920448	1.01769	1.24733			0.720125	1.02533		1.02015	2.24932		0.965841	1.71344		0.915807	1.9121			0.852531	1.59644	1.68921	1.7772	2.03341	1.74001	1.43016		0.996342	1.79424	2.76397	1.33014	3.30425	2.21928	2.67479			1.16426	1.69787
	1.19925	2.00455	1.25528		0.832242	1.18135	1.03578		1.08721	2.06417	1.07395		1.00016	2.29527	1.11317			0.574519	1.47966		1.10633	1.49186		1.03571	1.68797		0.880399	1.52775			0.971853	1.83487	2.6182	1.78791	1.94643	1.53318	1.16786		1.03497	1.50942	1.72252	2.01399	3.13859	2.74509	1.89934			1.1743	1.38449
	0.903805	2.3103	1.46093		0.924666	1.98511	0.982149		1.05171	1.41504	0.926436		1.03091	1.61639	1.11748			1.0392	1.70374		0.809323	1.65878		1.08912	1.281		0.855381	1.63832			0.947813	1.26737	2.12141	1.68162	1.52559	1.83375	1.31597		0.981033	1.95082	1.60306	1.50534	2.23703	2.45675	1.98801			0.885796	1.69569
	0.927488	1.34352	1.09483		0.991879	1.2694	0.89738		1.09226	1.08276	1.42483		0.895658	1.52613	1.23819			0.864365	1.57632		0.892373	1.85938		0.866934	1.99517		0.937775	1.84808			1.08907	2.07657	2.19519	1.56517	1.46441	1.88286	1.48241		1.15768	1.35994	1.66939	1.50074	1.51956	3.28763	1.63186			1.23974	1.91738
	1.04091	1.28985	0.98453		0.858226	1.8192	1.01468		1.28706	2.82836	0.872018		0.843197	1.48214	1.17136			0.779298	1.12534		0.829116	2.28356		0.932637	1.61397		0.904909	1.8979			1.08942	1.82012	2.00316	1.29427	1.78406	1.27862	1.02908		1.0664	1.72891	1.36121	2.80165	3.39963	4.02715	1.15365			0.965862	1.9411
	0.847713	0.99758	1.15961		1.04029	1.83365	1.08039		0.91441	1.93436	1.47949		1.16272	0.954387	1.10241			0.806322	1.50345		0.999377	1.59599		0.866425	1.85063		1.09765	1.68785			1.44919	1.70192	1.39293	1.45482	1.41259	1.60048	1.24328		1.1482	1.05974	1.47339	1.1735	1.63551	4.08707	1.61282			1.25158	1.92726
	0.931748	2.63356	0.903346		1.03403	1.36154	0.957827		0.968667	2.65555	1.15179		0.971126	1.17986	1.24986			0.924103	1.15929		0.877131	1.43963		0.986351	1.55346		0.989412	1.69005			1.4085	1.34744	0.981006	1.45943	1.26094	1.18663	1.48149		0.867462	1.43244	1.8743	1.65191	1.27315	1.55653	2.18086			0.965458	1.81793
	1.12332	2.36396	1.0492		0.968331	1.81309	0.936378		1.06609	1.4926	1.16608		0.972336	1.05411	1.27073			0.822828	0.874448		1.05532	1.58941		0.883588	2.0643		0.82136	2.97008			0.736931	1.66163	1.47069	2.2812	1.64897	1.3061	1.00823		0.796094	2.24805	2.7284	2.03193	1.50716	1.32619	1.22811			0.782304	2.03642
	0.846257	2.11885	1.14325		0.89738	0.915893	1.10401		0.927968	1.26411	1.01698		0.992811	2.23255	1.21483			1.01182	1.45548		1.02557	1.795		0.897846	1.83573		0.858885	2.17589			1.43615	1.45595	1.81289	2.09702	1.35463	1.61257	0.808351		0.98663	0.984296	1.25933	2.35246	1.96887	1.78318	2.48178			1.0872	1.23023
	1.01825	2.56392	0.938318		0.870788	1.23855	1.02053		1.00466	2.12456	1.44018		0.93781	1.14629	1.07573			0.718983	1.53579		0.862179	2.17438		1.08172	0.962397		0.98436	1.73582			0.899967	1.13073	0.99976	1.87213	1.76341	1.53488	1.48027		0.858776	1.61648	1.49504	1.48429	1.85973	3.41023	1.03493			0.953644	1.59107
	0.732375	1.27435	1.74872		0.903114	1.50206	0.858391		1.02294	1.891	1.00893		1.03441	1.7512	1.18119			0.91706	1.9202		1.01788	1.95192		1.08896	2.22722		0.880092	0.929931			1.04224	2.06244	1.63081	1.6537	2.28032	1.86557	1.12662		0.939038	1.7837	1.69835	1.74315	2.75422	2.30461	1.20365			0.802123	1.95814
	1.09487	1.14863	1.25498		1.13856	1.01457	1.00195		0.921191	1.04189	1.16533		1.07564	1.76069	0.985394			0.934193	1.31208		0.968486	1.61418		1.16012	1.45565		1.19279	1.72771			0.814437	1.79764	1.68004	2.02195	1.55731	0.955925	1.84366		0.820807	1.00888	1.42292	2.06591	2.13295	2.32131	1.47802			0.876441	1.46052
	1.06784	1.30794	1.20773		0.966873	1.72051	1.14943		1.00946	1.68902	1.18762		0.963334	2.02825	1.397			0.955504	1.11459		0.951026	1.92494		0.874938	2.19621		0.914595	1.49194			0.769497	2.45549	2.04671	1.78075	1.53342	2.01892	1.52505		0.986335	1.94605	1.2121	2.30764	1.54938	2.54127	1.81627			0.804729	1.79505
	1.07079	1.35336	1.319		1.20942	1.32819	1.04326		0.901372	2.36725	1.34409		0.794491	2.01993	1.01113			0.956069	1.32532		1.09374	1.84394		0.918837	1.18268		1.06442	1.14911			0.73824	1.86208	2.43306	0.92335	2.25647	1.47999	1.26373		0.879002	2.10317	2.11701	1.11336	2.36566	2.51163	1.81025			0.994269	1.47488
	0.89181	2.17069	1.01841		0.946472	1.73754	1.05425		1.02368	1.80253	1.1619		0.948439	1.74054	1.13556			1.57265	2.5167		1.09738	2.19207		1.01305	2.83827		0.809779	1.63783			0.798579	2.16643	2.18542	1.03294	2.24931	1.0658	1.58514		1.1152	1.91705	2.45492	1.58816	1.64583	2.4326	2.76008			0.958975	1.15761
	0.924069	2.18591	1.63785		0.800823	2.06765	1.00734		0.935282	1.81142	0.973204		0.886006	1.72825	1.19422			0.909947	1.38229		0.908161	1.95753		0.965521	4.62552		1.18481	1.97419			0.99931	1.45539	1.51213	1.36074	1.90454	1.22742	1.82629		0.902663	1.37479	1.61499	1.98488	1.27941	2.01364	1.22791			0.963517	1.74728
	0.959557	1.59404	1.20397		0.957624	1.98228	0.958638		0.979605	1.60197	1.07244		1.03748	1.63032	0.88944			0.803337	1.87479		1.00263	1.54903		0.931328	1.33317		0.897696	1.7843			0.853283	1.22082	2.40971	1.90907	2.09052	1.58005	1.38801		1.07385	2.61318	2.0073	1.47336	1.50361	1.78765	1.97189			0.958971	1.32714
	0.827683	1.79339	0.889914		1.11292	1.20621	1.35987		1.0644	1.23984	1.13932		1.09917	2.41601	1.15523			0.912131	1.69314		0.886084	1.47818		0.886709	1.64584		0.979529	1.892			1.08573	1.96436	2.18434	1.46068	2.27661	0.96042	1.59793		1.05854	1.29483	1.24095	1.6139	1.89832	3.02153	1.98051			1.25696	1.77446
	1.10736	1.91126	1.30381		1.20357	2.32131	1.05887		0.980157	0.992	1.37657		0.894328	2.27781	0.924322			1.09579	2.03983		0.910208	1.70084		1.16921	0.95333		0.934353	1.9758			1.26113	1.26656	2.3144	1.36317	2.48415	2.17076	1.67208		1.022	0.97203	1.54198	1.33111	1.96211	1.83756	2.70594			0.921586	1.35159
	0.779642	2.07397	1.06604		1.17419	1.94073	0.940659		1.02048	1.8257	1.14247		1.02621	1.61076	0.94001			1.34768	1.1894		1.2903	2.34293		1.04791	1.62725		1.01019	1.47698			1.11673	1.67099	1.43062	0.935644	1.43781	1.25731	0.817632		0.86482	1.73481	2.03159	1.32688	1.89553	1.89678	1.95754			1.24364	1.14391
	1.12819	2.61576	1.21081		0.973829	2.09819	0.995527		0.967339	1.35268	1.0076		1.16192	1.63587	1.22273			0.846639	1.34841		1.01142	2.28528		0.948972	1.51271		1.02775	1.92001			1.27101	1.17125	2.22934	2.52671	1.61627	2.8527	0.936193		0.842428	1.4008	2.15374	2.00914	2.40892	2.14983	1.28445			1.12639	1.66226
	1.09987	2.03427	1.04438		1.00015	1.56712	1.1398		0.987126	1.62885	1.32267		0.958636	1.7757	1.31639			0.80633	1.19465		0.94821	2.19293		0.981488	1.53779		1.01128	1.66006			1.27487	2.54088	2.40951	2.22505	1.43051	1.32758	1.19822		0.875511	1.47952	1.60169	2.06515	1.5189	1.85785	1.8961			1.18827	1.88976
	0.832267	1.22494	1.01688		0.954844	2.26838	1.19181		1.03346	2.05922	1.12464		1.09818	1.44299	1.20898			1.18003	1.12683		1.0044	1.55631		0.842915	1.17622		1.03564	1.4752			0.912666	1.93574	1.43679	1.71809	1.29526	1.4002	1.57842		1.22665	1.4502	1.76424	1.34118	1.50729	1.5214	1.60998			0.917403	1.53745
	1.2238	1.78993	1.04189		0.873638	1.76785	1.14389		0.920783	1.12209	1.1248		1.18213	1.72608	1.35781			1.0596	1.44681		0.991134	2.14665		1.15874	2.80447		0.915279	1.51637			1.09771	1.30831	1.72701	2.01503	1.68663	1.66487	0.886305		0.890709	2.18366	1.26301	2.36239	1.26097	2.18508	1.77422			1.02001	1.14224
	1.17676	1.49136	1.54979		1.20378	2.02433	1.40626		1.05132	1.32473	1.12196		0.93392	2.73818	1.06718			0.775964	1.40464		0.820462	1.64163		0.881102	1.68126		0.936461	1.42903			0.848573	1.4	1.71363	1.76054	1.56661	1.76267	1.38936		0.974557	1.67543	1.74535	1.45147	2.44239	2.11543	2.04185			0.860872	1.63829
	1.14831	2.38856	1.37184		0.912273	2.31898	1.27029		1.0317	1.22185	1.46663		1.0145	1.27499	1.13251			0.953851	1.67715		0.896204	1.66592		0.814793	2.05153		1.4383	3.72634			1.03766	2.82359	1.7971	1.2791	2.10575	1.45861	1.14159		0.80836	2.05773	1.86856	1.28123	1.91416	1.87848	1.94767			1.09573	1.50334
	1.09957	1.43724	1.31004		0.980502	1.62255	1.55336		0.939172	1.9906	0.920207		1.01626	2.04553	1.11598			0.947182	1.73622		0.953592	1.70085		1.10008	1.46691		0.98689	2.24784			1.05079	2.81501	1.66587	2.10616	1.24588	1.7346	1.20933		1.03375	1.62741	2.97369	1.68168	1.95815	1.87281	1.53212			1.00521	1.41168
	0.939564	2.29406	1.07277		1.14318	1.35123	1.23113		0.904749	2.0105	1.28722		0.967402	1.68709	1.04108			1.11919	0.943607		1.0262	1.91824		0.990583	1.32057		0.878925	1.7177			1.0045	1.39367	1.51855	1.65626	1.64569	0.931724	1.43681		1.03055	1.03803	1.42155	1.59908	1.85658	2.69698	2.54119			1.08074	1.05729
	0.853773	0.896203	1.07169		1.1951	1.50342	1.16172		1.13857	2.09912	1.04716		0.887197	1.61799	1.24137			1.18096	0.994549		1.06165	2.00086		1.06441	2.045		0.852572	1.33552			1.04657	2.34737	1.33421	2.03337	1.53532	1.4706	1.27867		1.11162	1.37509	2.4715	1.52362	1.47898	2.14789	1.32181			1.01641	2.0457
	1.02613	1.10502	1.88115		0.980851	2.54543	1.08242		0.959245	1.16173	1.26653		0.938861	1.22478	1.22063			0.939903	1.51186		0.912961	2.52995		1.02428	2.51541		1.11036	1.84347			1.26371	2.53254	2.46425	1.31474	1.62794	2.69207	1.48942		0.867031	1.33757	1.31057	0.992854	1.63773	2.17042	1.57083			0.841217	1.29448
	0.905982	2.14141	1.11102		0.959875	1.4137	1.08128		1.10751	1.64014	0.979953		0.980862	1.98865	0.945029			0.918439	1.17551		0.969116	1.43984		0.93999	1.30909		0.792355	1.2964			1.22879	0.819365	1.22401	1.93768	1.54277	1.66304	1.77387		1.12791	1.30955	1.42831	1.00016	1.19883	1.15078	2.08426			1.06772	2.13659
	0.894794	2.93649	1.48144		1.0501	1.65374	1.48692		0.946075	1.85097	1.35653		1.23331	1.96298	0.994036			1.03903	1.77604		0.932356	1.1926		1.02549	1.26987		1.00193	1.72826			1.30712	2.28232	1.55072	2.03281	2.57937	1.22724	1.5038		1.0209	0.926963	1.44128	0.95915	2.08534	1.4898	1.98885			1.00055	1.31195
	0.990799	1.75487	1.58889		0.979039	1.65208	0.974744		1.04037	1.60845	1.23923		0.919346	1.786	1.25545			0.822616	1.58173		1.0855	2.43702		1.05497	1.15947		0.889758	2.0527			1.16713	0.938093	0.783866	2.23461	1.89108	1.85514	1.63859		0.953703	1.65302	1.56883	1.49718	1.09962	1.52171	1.17941			0.982587	1.8397
	0.963716	1.8365	1.13906		1.00274	1.80909	1.15114		1.04004	1.67134	1.17251		0.969904	1.79338	1.28109			0.874099	1.44959		1.03648	2.70109		1.13237	1.99925		0.909294	3.2127			1.02383	1.71704	1.70398	2.0155	1.77724	2.09063	1.41059		0.899699	1.96516	1.66628	1.67406	1.69577	3.21847	0.901507			0.938419	1.5021
	0.854842	1.85018	1.50296		1.04554	1.49536	1.1105		0.98156	1.32972	0.974406		0.88862	2.83572	1.17679			0.799479	1.27712		1.01283	2.50963		1.1737	1.23235		1.28002	2.5392			1.18398	0.9158	2.00177	2.52093	1.60755	1.9823	1.67131		0.968769	1.85841	1.66893	1.61204	1.84806	1.92823	1.70731			0.952625	1.66632
	1.08494	1.43636	1.31925		1.20326	1.48202	1.32527		1.10239	3.4932	1.05636		0.945319	1.51234	1.41962			0.732184	1.45537		0.986557	1.29673		0.948026	1.75794		1.0023	1.16747			0.78678	1.57548	2.43161	1.98108	3.29054	2.4515	1.59612		0.928379	1.01207	1.4871	0.966625	1.89891	4.04296	2.26831			0.934742	0.982388
	0.974765	2.67136	1.16668		1.12587	1.71505	1.04792		0.991334	1.68383	1.2669		0.885492	1.53745	1.11468			1.76215	1.23239		1.07242	1.43318		0.98471	1.18036		1.09998	2.0975			0.755757	0.925456	1.2239	2.0238	2.19995	2.18829	1.30995		0.966838	1.68688	1.43486	2.6943	1.58352	1.59906	0.784			0.924444	1.41751
	0.939411	1.62949	1.45216		1.06128	1.60666	1.05732		1.02457	1.68702	1.02578		0.894169	2.02832	1.0917			2.04847	1.57144		1.04397	2.69552		1.11081	2.42973		1.47695	1.59222			0.818336	1.29452	1.21921	1.27151	2.48743	2.32422	1.12511		0.926504	1.23824	1.56901	1.20744	1.41924	0.928594	1.56811			1.12608	2.16405
	0.9108	3.34016	1.37437		1.02236	1.71294	1.24384		1.00698	1.61143	1.26235		0.953578	1.57277	1.07514			0.985505	1.70055		0.947142	2.08013		1.02662	3.02053		0.974702	2.3174			0.81134	2.16042	1.64851	1.35881	3.14109	1.63889	1.82101		1.26814	0.955463	1.41343	1.28127	1.45082	2.43493	1.37034			1.00661	1.40548
	0.878794	1.73581	1.63629		0.869457	2.58361	1.36354		0.973149	1.85444	1.20395		1.06008	1.8283	1.35365			0.887507	1.0332		1.10938	1.44954		0.903404	2.05893		1.07151	1.81361			1.05232	1.11889	1.54163	1.72076	1.96819	2.11504	1.31738		0.997495	1.3369	1.73681	1.02982	2.66968	1.40601	1.68249			0.813561	1.49942
	1.08933	1.72097	1.24492		0.934566	1.63608	0.890924		0.938228	0.941958	1.17292		1.04334	2.39136	1.24445			0.953511	1.83685		1.01797	2.36247		1.1266	2.39274		0.881074	0.985854			0.803037	1.5988	2.06151	1.8454	1.83014	1.67179	1.28996		0.902324	1.16084	1.43274	0.949147	1.03154	1.60193	1.05678			0.887441	1.42331
	0.878235	1.10404	1.33084		1.22708	2.44548	1.17873		1.20177	1.91665	1.04695		1.11741	1.89494	1.09057			1.0434	1.44418		0.919532	1.87542		1.01196	1.38667		0.931536	1.47748			1.01876	1.30106	0.975544	2.10987	1.53221	1.63405	1.93894		1.00029	1.92139	1.35735	1.5851	1.67833	2.3009	0.84448			0.95478	1.83797
	1.10136	1.35646	1.37774		0.902769	1.22428	0.967288		1.16861	1.79058	1.2814		1.10158	1.08724	1.21916			0.861521	1.60178		0.882834	1.33423		0.942456	2.19573		1.08918	1.69803			0.90618	1.53621	2.3487	1.70237	1.9648	2.83327	0.884606		0.864063	1.33762	1.81687	1.65455	1.54612	1.62168	1.00666			0.872678	2.71368
	1.30182	2.93808	1.49547		1.11057	1.69746	1.07406		0.988501	1.30161	1.43033		1.03518	2.18192	1.18482			1.0549	1.97871		1.0771	2.28109		1.00361	1.02007		0.888181	2.38058			0.852819	1.52401	2.41595	1.37816	1.2579	1.85761	1.57473		0.933275	1.89729	1.80974	2.32044	2.05366	3.12469	1.48959			0.89032	2.45114
	0.933605	2.19301	1.29894		1.18471	2.04675	1.1575		0.964385	1.69097	1.37964		0.907715	2.45605	1.39767			1.30833	1.43265		0.992735	1.74992		1.0468	1.29911		0.992855	1.07147			0.833502	1.82992	1.64368	1.22352	1.46309	1.62269	0.859047		0.815903	1.74859	2.03582	1.56337	1.78657	1.69859	1.24157			0.856842	1.56141
	0.920464	2.23563	1.1575		1.02653	1.43114	1.1297		1.25134	1.49164	1.373		0.97094	1.62573	1.33906			0.908963	1.87252		1.21285	2.05028		1.02313	1.39332		1.00438	1.39776			1.03847	1.70577	2.44675	2.60793	1.6116	1.71456	1.0204		0.982147	1.29343	1.71087	1.88011	1.61138	2.29964	1.46444			1.13891	1.66401
	0.960688	2.56149	1.49079		0.943764	1.70772	1.02316		1.12684	1.5288	1.39775		0.852744	1.08686	0.927884			0.897133	1.79435		1.10141	1.78196		1.09449	1.46359		1.1424	1.74412			0.911419	1.28087	1.57735	1.02841	1.70622	1.6027	1.27973		0.772181	1.75293	1.37733	2.04489	1.94804	2.69509	1.7716			0.872525	1.831
	1.03006	1.84602	1.06808		1.02983	1.36125	1.17215		1.04957	1.88608	1.09704		0.971772	1.88979	0.979184			1.04075	1.22958		0.982619	1.62154		1.01517	1.53789		0.983099	0.88245			1.19611	0.880327	1.64315	2.02542	1.83014	1.33781	0.837751		0.898311	2.03074	1.7421	1.23425	2.20273	1.40959	1.69031			1.14877	1.46674
	1.18181	1.66166	1.18338		0.993692	1.51825	1.50287		1.01393	1.26043	1.09465		0.914501	1.57159	1.1805			0.850733	1.20697		0.938037	2.51413		0.933466	1.668		1.19623	1.49352			1.22458	1.07902	2.53085	2.19349	2.15071	1.6096	1.02235		0.983679	1.83046	2.09007	1.64929	2.77968	1.67332	1.70169			0.829982	2.28811
	1.15692	2.49773	1.41817		1.01683	1.95516	1.25192		0.950247	1.03935	1.49506		1.06567	1.65143	0.975716			1.1235	2.1375		1.10597	1.842		1.0519	1.38524		0.942827	1.92021			0.894883	1.23132	1.64066	1.28098	1.32968	2.09466	1.52354		0.983333	1.72403	1.81343	1.75986	1.68362	1.82715	0.969287			1.02525	1.6717
	0.977534	2.47353	1.23532		1.22717	2.13112	1.04129		1.01969	1.75552	1.16195		1.0101	1.36184	0.984304			1.02069	1.50297		0.992489	1.65184		0.960307	1.3901		0.994943	2.64214			1.34171	1.43991	1.78021	2.8768	1.01889	1.85076	1.06834		0.9002	1.53134	1.49483	1.3186	2.3712	0.913375	2.39514			0.816383	1.55093
	1.14696	1.61614	1.25266		0.968817	1.77328	1.01968		1.03463	1.28124	1.01896		0.936468	1.66747	1.24045			0.868917	1.83617		0.937997	3.08421		1.08982	1.61929		0.773875	1.4462			0.830778	1.33281	1.41447	2.05531	0.982557	2.02515	1.68998		1.05578	3.77139	1.57146	2.08278	2.84825	1.01419	1.76766			0.893026	1.94859
	1.06737	2.09055	1.50024		0.964339	1.72378	1.05213		1.07345	1.11138	1.11557		0.903047	1.2318	1.25908			1.62084	2.55914		1.06629	1.79806		1.02893	1.8198		0.966445	2.53305			1.14552	1.57633	1.44563	1.41188	1.18666	1.86917	0.887494		1.12926	2.42024	2.0566	1.87584	1.6447	3.88949	1.2634			1.13172	1.79163
	0.946679	2.41114	1.29671		0.942994	2.25434	1.18614		1.01077	1.42018	1.22838		0.875852	1.96475	1.1174			1.08717	1.87783		1.07879	1.34161		1.09646	5.551		0.944444	1.13359			0.713798	1.63654	1.61034	1.7927	1.26462	2.43798	1.54558		1.00552	2.63502	2.752	2.22531	2.39704	3.11426	1.34007			0.950172	1.99714
	0.86221	2.63135	1.24367		1.40505	1.66649	1.07678		0.966802	1.84631	1.40799		0.955906	2.60739	1.23663			0.871591	1.79091		0.921324	3.24896		1.17745	2.06692		1.0168	1.40312			0.767784	0.883511	2.19862	2.07048	1.92286	2.01977	1.42057		1.0824	1.60336	2.04459	1.05326	1.91503	2.01499	1.06425			0.549716	1.68319
	1.01713	2.03341	1.32305		0.834913	2.42052	1.31221		1.00387	1.68822	1.04445		0.955898	1.91421	0.904772			1.1308	1.69582		0.89855	2.72478		0.975494	2.85113		1.06594	2.42929			0.986449	1.31668	1.46638	0.892789	1.03787	0.770112	1.24163		1.04302	3.45941	1.85822	1.89224	2.52768	3.5262	1.30416			1.13701	1.6432
	1.19085	1.43253	1.03816		0.95307	1.13608	1.11134		0.915193	1.51217	1.40853		1.15029	1.26925	1.3258			1.08656	2.22714		1.04326	2.82621		1.10341	2.06378		1.174	2.32681			1.16921	0.944866	1.24922	1.48088	2.5892	2.61613	1.1979		0.981803	1.30585	1.80109	1.77753	1.73941	2.2749	2.40886			0.863286	1.95499
	0.893758	1.67174	1.55049		0.939469	1.62848	1.21588		1.09222	1.50899	1.10019		1.06549	2.25665	1.17609			1.08103	1.17746		1.07964	2.4094		0.872868	3.06388		1.14121	2.54178			0.842622	0.898782	1.31706	1.34459	1.6526	2.06019	1.86046		1.11676	1.42626	1.92841	0.985553	1.98863	2.89549	1.02645			0.918018	1.90261
	0.861661	2.68701	1.47229		1.09432	1.8304	1.06094		1.02976	1.81991	1.12632		1.03487	2.21283	1.38364			0.807261	1.18755		0.840617	1.69725		1.0026	1.51544		1.08274	2.77668			0.749646	1.4407	2.20156	1.29503	0.6716	2.21279	1.85192		1.28165	1.36746	1.35875	1.14276	1.04427	2.3135	1.29402			0.857274	1.95433
	1.08784	1.04676	1.13845		1.06462	1.49522	1.18288		0.970015	1.14194	1.41998		1.35038	1.56997	1.1898			0.917588	1.30164		0.980867	1.59309		1.06449	1.65023		1.0737	1.80108			0.959603	1.21996	1.89273	1.10071	1.26512	1.83567	2.54858		1.03494	3.39257	1.74377	1.98043	0.901769	2.76149	1.15024			1.06885	1.33923
	0.97392	2.21257	1.2278		1.06661	1.12138	1.37378		1.18919	1.63053	1.32137		1.01805	1.34863	1.20307			1.00072	1.8097		1.2995	2.07938		1.06704	1.77843		0.884624	1.975			0.820638	1.07726	1.50003	1.89995	2.19383	2.00631	2.4642		1.11456	2.31168	2.32975	1.52165	2.37282	1.21597	1.35323			0.953373	1.81226
	0.928921	1.53164	1.44737		1.25128	1.34785	1.30489		0.992854	1.21112	1.28583		1.03402	1.76372	1.38862			0.776155	2.18946		1.10601	3.58498		0.865661	2.14704		1.02997	1.93711			1.2104	2.10598	2.0847	1.1626	2.40329	2.46918	2.6221		0.875053	3.44077	1.32205	3.08868	1.74722	2.71765	1.13549			1.29868	2.17565
	1.23338	2.61722	1.26144		1.05461	2.04925	0.942409		1.12412	1.37662	1.19411		0.944693	1.38614	1.35405			0.99822	1.83581		1.10276	2.84093		0.979989	0.978594		1.1039	1.76928			0.915897	2.25047	1.86205	2.2859	2.27146	1.61268	1.27226		1.05143	2.73883	1.7821	1.20534	2.06891	2.01021	1.33706			0.949101	1.56647
	0.83442	2.35812	1.09036		1.09274	2.36009	1.12773		0.926068	1.26002	1.2513		1.14548	1.70434	1.08373			1.02602	1.16818		0.928579	1.37551		1.21282	2.79684		1.02493	1.80613			0.970163	1.63774	1.85798	1.55326	2.20164	1.6264	2.01868		0.973167	2.7845	1.53792	2.04814	1.06817	2.5876	1.14125			1.01641	1.82923
	1.03025	1.37874	1.01701		0.839085	2.05853	1.00239		1.06071	1.11016	1.06199		0.959665	1.26577	1.24854			1.01636	1.36916		1.04011	1.6741		1.31826	2.88413		1.10179	1.70204			1.2073	1.26762	1.43916	1.70443	2.0807	0.999544	0.93586		1.21927	2.04796	2.88345	2.57127	1.1901	2.20979	1.61289			0.831678	1.19738
	0.986817	2.30895	1.31103		1.15371	1.99711	1.20106		0.962199	1.09088	1.27279		1.0234	1.952	1.0507			1.04153	1.61362		1.25309	1.59533		1.05161	1.66046		0.966887	4.03412			0.783465	1.28663	1.52867	1.47859	1.71575	1.21776	1.64103		0.958701	2.79032	2.63072	3.12061	1.77786	2.79096	1.32053			0.838752	2.66934
	0.913364	2.29287	1.47317		0.861534	1.72775	1.17055		1.07679	1.1835	1.48718		0.94221	1.80247	1.34194			0.975569	1.64119		1.03319	2.44642		1.10529	2.5292		0.864695	1.48162			0.80459	1.5674	1.97742	1.51753	1.65447	1.13877	1.2663		1.02421	1.62193	3.38313	2.40333	2.06951	2.35798	1.65631			1.01813	1.80236
	0.97402	1.39984	1.79871		1.30213	2.32652	1.02006		1.11957	1.1626	1.23429		0.872596	2.85157	1.17968			0.993001	1.19313		1.05054	2.29885		1.25254	1.30523		0.882462	2.21829			0.62115	1.28657	2.0226	0.889217	1.44935	0.948401	0.965118		0.864477	2.57859	1.96603	2.57201	2.72528	1.59552	1.6682			0.764025	1.28182
	1.40297	1.72	1.38827		1.04361	2.10069	1.14061		1.00397	1.09979	1.14705		1.15518	1.89895	1.37829			1.09673	1.03364		0.95239	1.62005		1.13077	3.29227		1.01708	2.04091			1.10109	1.50473	1.42299	2.16134	2.23603	2.07167	1.31148		0.901964	1.16717	3.63995	2.31222	1.21985	2.60577	1.62147			1.00196	1.61896
	1.182	2.31485	1.04507		0.853724	1.40953	1.11049		0.979331	1.4951	1.26322		0.952743	1.54079	1.28748			1.15885	1.73204		1.09837	1.4014		1.15244	1.31647		0.897274	1.93696			0.78731	2.03095	2.08134	2.20096	1.3138	1.87596	0.801107		1.0121	2.7935	3.49266	0.992831	2.03782	2.76174	1.66811			1.31308	1.34254
	0.7571	2.10827	1.36645		0.868669	2.08673	1.65558		0.865715	1.58951	1.26758		1.11008	3.54172	1.09			1.19538	2.28764		1.42875	2.55037		1.26278	1.65579		1.03745	1.4516			0.930326	1.39267	1.4539	1.98399	1.55383	1.67705	1.8712		1.15173	1.23863	1.68397	0.917318	1.06904	1.73709	0.801725			0.996336	1.68378
	1.12071	3.00738	1.32264		1.1567	2.2305	1.23804		0.984447	1.14356	1.32588		0.892994	1.14139	1.16489			0.892843	1.46253		1.12156	2.80029		0.961548	1.08416		1.17989	3.10164			0.840819	1.30111	1.83636	1.26373	1.60135	0.826513	1.81835		1.08751	2.51733	1.84957	1.64953	2.03852	2.54072	2.37999			0.920058	1.59895
	1.06645	1.60054	1.01439		1.12342	1.69167	1.70371		1.10062	2.33592	1.2359		0.959355	1.64989	1.05507			1.12319	1.46724		0.981202	1.66944		0.940168	1.7582		0.948235	2.35606			0.895437	1.07162	2.84546	1.49652	1.78736	1.37917	1.56837		0.846963	3.16376	2.25833	0.976234	1.72157	1.92742	1.71666			0.966071	1.42617
	1.00182	2.17839	1.38897		1.17743	2.66073	1.16483		0.897701	1.91693	1.4101		1.13271	2.30186	1.07589			0.990214	2.04878		1.28189	2.78952		0.938284	2.03482		1.12402	2.58361			1.63013	1.69285	1.78839	1.40748	1.6927	1.07636	1.91544		1.0248	2.34056	1.64578	1.64854	2.24882	1.75924	1.96122			0.871568	1.89644
	0.829573	1.5633	1.13841		0.919069	1.99881	1.13229		1.49225	1.58601	1.24728		1.00015	2.01296	1.31661			1.3439	2.30793		1.01328	2.4023		1.25743	3.2376		0.918002	2.44432			1.10292	0.945872	1.63054	1.61146	1.51152	1.17336	1.55541		0.971313	1.78835	1.64729	1.50113	1.19457	1.87892	1.22966			0.910779	1.16892
	0.98526	1.45601	1.55505		0.8663	2.63268	1.16402		0.911103	2.54172	1.48418		1.0397	2.07594	1.44541			1.32705	1.96892		1.08383	2.16344		1.06251	2.08301		0.959665	2.18501			1.06563	1.40521	1.52602	1.29905	2.23208	1.50379	1.11669		0.964083	1.10268	2.60747	1.69788	1.88956	2.37218	1.40699			1.19332	1.47134
	1.0627	1.63431	1.39174		1.09989	2.11997	1.17114		0.990339	1.18972	1.33011		1.34319	1.77984	1.22457			1.16335	2.02651		0.885941	1.61633		1.08389	1.15846		1.04159	2.01483			0.844956	1.14916	1.64939	1.18581	1.60948	1.76234	1.31683		1.09258	3.38424	2.06242	1.61378	1.89064	1.82324	2.87642			0.995901	1.44916
	0.938834	1.6941	1.37532		1.23022	2.21194	1.14682		1.0526	1.99528	1.07776		1.06502	2.00734	1.26016			1.04338	1.70679		1.05134	1.59434		0.89768	1.63814		1.04257	2.88262			0.953745	1.34574	1.60456	1.35111	1.08096	1.09097	1.62182		0.893715	1.24068	2.82699	2.12445	1.66981	2.7971	1.10639			0.874384	2.30762
	1.60171	1.51195	1.07969		0.965589	2.14523	1.29928		1.01519	1.49875	0.945616		0.987347	1.05849	1.02062			0.909075	1.62322		0.995001	2.12264		1.3009	1.43081		1.18398	2.33379			0.96028	1.40324	1.53209	1.7599	1.6342	1.54996	1.10939		0.879508	2.35622	2.16383	2.1589	1.87629	2.54544	1.4491			0.970863	2.12583
	0.992045	2.23482	1.28495		1.04817	1.75122	1.27159		1.09402	1.62204	1.28704		1.04847	1.16261	1.67396			1.38742	1.87434		0.958017	1.5462		1.07879	1.49335		0.870119	1.85342			0.955685	1.32885	1.03465	1.4321	1.39979	2.56796	1.31424		1.08186	2.87475	2.28282	1.15564	1.59171	2.86995	1.81183			0.854938	2.22292
	1.08789	2.74315	1.13378		1.32266	2.02805	1.07676		0.973129	2.73769	1.29234		1.1674	1.67978	1.19947			0.708507	1.60697		0.992685	2.03419		1.51082	1.48465		0.927942	1.95361			0.964346	1.29808	1.38758	1.69641	2.32796	1.51522	1.11249		0.905009	1.35602	1.6173	1.0383	3.35243	1.31852	1.14097			0.986689	1.80313
	1.14998	2.09981	1.69383		1.09411	2.8566	1.43887		1.07383	1.49804	1.55507		0.918101	1.44634	1.02003			1.30268	1.6553		1.14262	1.66296		3.32241	1.7238		1.11133	0.811576			0.894471	1.12772	1.56883	1.87931	1.09165	1.71089	0.853798		0.848757	1.62118	1.58438	1.04437	2.32216	2.65216	1.22746			0.844844	1.37645
	1.03053	2.79374	1.5188		0.874648	1.56637	1.08241		1.01895	1.58255	1.08084		1.26263	1.20872	1.08218			1.00103	1.47308		1.27451	1.7663		1.04294	2.37374		0.95054	0.902989			0.941389	1.37154	2.12034	2.07407	1.44384	1.46037	1.37502		1.07019	1.84532	1.65787	1.28566	1.30494	1.46281	3.05112			1.07155	1.70471
	1.06821	2.09173	1.68678		1.27489	1.23852	1.42507		1.08603	1.96369	1.22573		1.2023	1.54851	1.09551			1.08617	1.85334		0.974015	1.78486		0.945831	1.19059		0.850906	2.2801			1.35307	1.32335	1.95327	2.41281	1.32898	2.25214	1.15729		1.05371	1.20943	2.3026	1.5729	1.77433	1.77009	1.90164			0.957028	1.40081
	0.952452	2.10173	1.44759		0.912212	1.44602	1.58489		0.943622	1.53671	1.10226		1.035	1.27315	1.39992			1.30029	1.47854		1.01443	2.00775		0.916185	2.182		0.90531	1.70415			0.921868	1.07785	2.07656	2.36707	1.42722	1.49075	1.07399		1.18282	1.4803	1.75481	1.02692	2.22671	1.07322	2.47597			0.904529	1.83441
	1.17018	1.80697	1.18586		1.0909	2.12703	0.765463		0.952084	1.15829	1.33797		1.00295	1.3199	1.30719			1.10043	1.57471		1.16952	1.96135		1.11174	1.93536		1.23248	1.81668			1.25901	1.85741	2.44106	1.11684	1.40213	2.44069	1.88863		1.14383	2.01644	1.80519	1.68087	1.92401	2.12487	1.06264			0.838626	2.15561
	0.898958	2.69152	1.13908		0.959426	1.12876	1.07164		1.13574	1.62555	1.30766		0.967247	1.85131	1.11548			1.16177	1.6914		1.38583	2.10296		1.03718	2.18134		1.02977	1.97554			0.928286	1.63498	1.85498	1.48677	1.13661	2.47353	1.05333		0.89764	2.00988	1.22084	1.62903	1.72841	2.18917	2.12			0.814527	1.54372
	1.11988	2.54389	1.36355		1.21428	1.91869	1.32811		0.944022	2.48012	1.2478		1.13612	1.82725	0.993112			0.798229	1.82307		1.01404	2.22578		1.67821	2.16174		1.0798	1.84107			0.717346	1.32725	2.39714	1.5315	1.31472	1.37171	2.19294		0.954066	2.02227	1.61647	1.20868	2.16124	3.40915	2.49685			0.907433	1.51016
	1.03514	2.70268	1.17716		0.990572	1.6815	1.55493		1.14327	2.56794	1.30386		0.913747	2.1271	1.02704			1.05517	1.82897		0.864785	1.77089		0.912798	1.5925		1.01189	2.15696			1.13573	1.69356	2.38938	1.93107	1.54285	1.5255	1.68168		0.81155	1.29977	2.75885	1.49825	1.29767	1.62921	1.96292			1.04261	1.71039
	1.37342	3.72189	1.31912		1.30747	0.974343	1.06056		0.87923	1.62328	1.02241		0.905425	1.57431	1.23513			1.12069	1.24982		0.822429	1.47413		1.14552	0.962413		1.17415	2.83592			0.878815	1.88237	1.47486	1.89053	1.62759	1.39657	1.16088		0.905536	1.55145	2.06465	1.44156	1.88519	1.0116	1.1961			1.03716	1.42882
	0.988975	2.65695	1.20491		1.01059	2.0725	0.904506		0.984423	2.52979	1.2747		1.06433	2.10933	1.38563			1.31238	1.87157		1.21689	2.64545		0.939194	1.84258		1.07459	1.54741			1.02408	1.98811	2.69973	1.79511	1.73193	1.43729	2.047		0.881919	1.81088	1.85695	1.31207	2.59443	1.04049	1.43977			1.02923	1.49584
	1.12855	1.03558	1.42449		1.12036	2.71347	0.99657		1.23739	1.28167	1.90248		0.945389	1.62634	1.19372			1.12271	1.67136		1.08463	1.81836		0.945051	1.06965		1.05554	1.64743			0.862107	1.00407	2.71364	2.41097	1.5904	1.42946	2.07063		1.05157	1.86907	2.63333	1.11114	1.55244	1.68292	1.31667			1.08798	1.90241
	1.10656	1.76235	1.65822		0.856498	1.87827	1.07385		0.9745	1.30415	1.43298		1.01572	1.02544	1.21707			1.20981	1.8557		1.05394	1.42426		0.858114	2.86998		1.03576	1.4826			0.780757	1.73156	1.03274	2.42842	1.31336	2.21458	1.23282		1.13824	1.27257	2.5609	1.15235	2.0641	1.75065	3.04321			1.03671	1.46333
	1.18271	2.29908	1.6384		1.0767	1.12116	1.29793		1.00469	1.22455	1.18775		1.15617	2.2931	1.26939			1.22669	1.92883		1.13507	1.63795		0.878968	2.23997		0.913568	1.82196			0.900859	2.10968	2.01678	1.59652	1.99122	2.01126	1.50065		0.819224	2.20179	1.65183	1.56964	2.38153	1.951	1.47647			0.954687	1.51654
	1.13117	2.09963	1.22867		1.04025	1.64722	1.18691		1.09242	1.04585	2.06216		1.08666	1.92989	1.0662			1.21326	1.64109		0.925861	1.62469		0.973586	2.37591		1.05902	1.61977			0.739458	2.12398	2.03586	1.63112	1.67813	2.7012	2.03805		1.28507	1.99034	1.26466	1.12445	2.61715	1.76057	1.96969			1.1344	1.21731
	0.931834	2.01271	1.30232		0.927426	2.24606	1.28027		0.943305	1.82082	1.22488		1.46104	1.2609	1.11089			0.912883	2.06962		1.22914	2.08185		0.995677	1.45412		1.13417	2.10483			1.07482	1.76043	1.37696	1.47635	2.08309	1.48776	1.13647		0.824446	1.40513	1.70164	1.2952	1.69822	2.93179	1.94362			0.934086	1.55383
	1.14195	1.69827	1.41991		0.951682	2.32452	1.15118		1.2341	2.20942	1.13319		0.983271	1.12041	1.18454			0.901621	1.49956		0.931426	2.11599		1.17781	2.15832		0.96683	1.93208			1.12158	1.72122	1.86526	1.49494	2.1874	1.73889	1.17003		0.838776	1.4957	1.81305	1.99172	1.17965	3.00051	1.30461			1.10856	1.45106
	0.959829	1.53532	1.23076		0.923354	0.966529	1.41428		1.11801	1.16837	1.46985		1.05655	2.45857	1.20798			1.331	2.14654		1.12476	1.75575		1.0129	2.60654		1.02184	2.20581			0.871008	1.96318	1.71551	1.13252	1.97566	2.91561	1.45141		0.974714	1.69637	1.63333	1.41685	1.04403	1.80092	0.814001			0.917394	1.2925
	1.21666	1.91615	1.24645		1.04506	1.29614	1.1813		0.986084	1.52373	1.01511		1.01229	1.86339	1.08518			1.0889	1.45929		0.968441	2.41915		1.07381	2.70566		1.06411	1.4959			1.12854	1.84585	1.66363	1.43806	1.22176	2.71603	1.21594		1.12545	1.16149	1.62423	1.89188	2.76283	2.12792	1.39196			1.03384	1.58622
	1.15393	1.71371	1.48259		0.873275	1.92864	1.16823		1.05765	1.31022	1.27684		1.1097	1.59874	1.18348			0.982636	1.83445		1.04025	2.57968		1.20661	1.93605		1.12409	1.69426			0.830576	2.0429	1.42396	1.33084	1.58803	3.1728	1.38596		1.14009	1.47506	2.54577	1.53965	2.63124	1.7154	0.733127			1.2684	1.32961
	1.32957	1.92173	1.52025		1.17769	2.5745	1.55563		0.937065	2.00188	1.31414		0.923004	1.49811	1.32045			0.914021	1.69367		1.17586	1.71487		0.977462	1.56262		1.12514	1.69124			0.881907	1.89197	1.66588	2.23236	2.37267	1.21162	1.72345		0.898667	1.48029	3.00791	1.53999	2.02556	2.764	1.01392			1.01628	1.90041
	0.878311	2.36102	1.2969		1.16323	1.86404	1.1684		0.972843	1.76331	1.04698		1.03463	1.27483	1.2932			1.03935	2.18407		0.950924	1.57433		0.994254	2.66653		1.10256	1.71198			0.661897	1.50284	1.75578	1.91484	2.3739	1.5135	1.13054		0.912198	1.45592	1.52081	0.981981	2.44137	3.09988	1.8194			0.809386	1.74386
	0.971719	1.92343	1.31254		1.22765	2.01608	0.989699		0.916263	2.71998	1.19582		1.36421	1.49296	1.20173			1.09428	1.69372		1.0919	1.55176		0.911852	2.95827		1.07319	1.69864			0.893856	1.61271	2.07142	1.99774	1.8655	2.27698	1.03362		0.914718	1.82968	1.52043	0.976349	2.14383	1.60933	1.48968			0.911171	1.58595
	1.20736	1.62835	1.73686		1.04616	0.998293	1.16199		1.30899	2.27948	1.10613		1.05731	1.91174	1.18645			1.38016	1.9658		0.974408	1.94197		1.16075	2.0811		0.99245	2.24965			0.808695	1.74755	2.72171	2.46969	1.735	2.53257	1.53005		1.0111	1.60654	1.73914	1.43845	1.85232	2.28563	1.14142			0.97651	1.5164
	0.907013	1.76159	1.18967		1.27975	2.38326	1.2623		0.939615	1.87597	1.31709		0.990421	1.65585	1.26463			0.985277	1.70184		0.978413	2.7595		0.870358	1.46431		0.860011	2.91034			0.972915	1.13495	1.26694	1.13467	1.7654	1.48708	1.65022		0.928878	1.99735	1.8586	1.86506	2.08257	2.73884	1.35674			0.580873	1.67558
	1.04647	2.46433	1.47117		0.945137	2.00999	1.21207		1.00081	1.03023	1.13797		1.08062	1.57993	1.16088			1.24297	1.8207		1.04554	3.03827		0.884922	2.42565		0.985232	1.90655			0.684987	2.0826	2.27157	1.02219	2.14867	1.36243	1.52627		0.827171	1.4824	3.3424	3.08219	1.96981	1.24754	2.65512			0.950336	1.71466
	1.13529	1.64972	1.32851		1.11055	1.71062	1.16145		1.05	0.955947	1.15106		1.04887	1.77426	1.10576			1.08491	1.57352		1.08622	1.33482		1.10314	2.72485		1.10456	1.83065			0.856866	1.52613	1.53845	2.31364	1.90793	1.87101	0.886801		0.872546	1.64391	2.02104	1.64698	1.28694	2.01125	2.47921			0.585787	2.48015
	1.04543	2.00535	1.31789		1.0595	2.30372	1.02772		0.977838	1.51399	1.51437		0.980066	1.29964	0.95811			1.02751	1.69241		1.13007	1.58044		1.15115	1.84755		1.21804	1.34933			0.914626	1.68227	1.36119	1.66885	1.41779	1.65192	0.978326		0.950644	1.49582	1.76207	1.98477	2.33179	1.38209	2.00418			1.00645	1.51012
	0.802361	2.70451	1.49502		0.965136	1.46815	1.19986		1.09455	1.6989	1.13846		1.14277	1.4856	1.26762			1.05506	1.84338		0.926098	2.15433		1.05347	1.96473		1.05768	1.84825			0.821172	1.20732	1.12872	1.30154	1.36097	2.10823	1.20388		0.65051	1.72805	2.65077	2.07145	3.15244	2.45076	1.31121			1.0029	1.22459
	1.01075	1.15026	1.40347		0.996877	2.34537	1.08992		1.01762	2.08859	1.23402		0.858645	1.50631	1.27174			1.06935	1.08143		0.961687	1.58785		0.978218	2.13839		0.963272	1.74763			1.12396	2.13468	1.09622	1.78647	1.58195	1.96625	1.05381		0.86751	0.913055	1.76547	1.82134	2.5381	1.71063	1.60647			1.04941	2.14108
	1.00798	1.67904	1.42917		0.940984	2.28671	1.0847		0.900267	1.27579	1.18032		1.04209	1.39687	1.28886			0.988263	1.62858		1.27931	2.21192		1.03744	1.65457		0.944579	2.19827			0.89387	1.62673	1.86717	1.06844	1.22652	2.05353	0.983193		1.20003	1.74647	2.01665	2.17073	1.7003	1.89753	1.86102			0.796773	1.14187
	0.960669	2.54505	1.33268		0.916223	3.17585	1.17492		1.14854	2.14865	1.10025		1.11798	1.57837	1.02745			1.00961	1.26854		0.999167	2.1613		1.03531	2.17743		1.10805	2.5077			1.13685	1.57226	2.04134	1.2792	2.34656	1.47071	0.748438		0.970094	0.879	1.78245	1.14336	2.76886	2.13721	1.77144			0.91262	1.66376
	0.988211	1.34649	1.51952		1.115	1.93266	1.0335		1.05869	1.46715	1.04858		1.01329	1.24311	1.11985			0.963547	2.26613		0.898761	1.64486		1.17333	2.00315		0.96572	1.86922			0.740376	1.55358	2.40085	1.27099	1.69241	2.2838	1.52168		0.78014	1.45976	2.48773	1.78976	2.00394	2.68668	1.67376			0.939906	1.30479
	1.43111	1.85276	1.50512		1.2058	2.05247	0.991445		1.05593	1.75092	1.45857		1.30563	1.53727	1.27305			1.17781	1.7137		1.12181	1.87953		1.17308	1.17508		0.905736	1.87729			0.881379	1.62986	2.1876	1.71169	2.40728	1.61533	1.13841		1.01031	1.68148	2.53963	1.30658	2.50136	1.0224	1.48421			0.936828	1.77293
	1.04206	1.50619	1.37443		1.16119	1.38971	1.04628		1.39259	2.22717	1.28698		1.05987	1.69365	1.24719			1.26039	1.72252		0.932745	1.45174		1.17523	1.8449		0.636618	1.91218			1.01739	1.4337	2.44043	2.12247	2.15667	1.51702	0.723496		0.897046	1.68014	1.56193	1.5468	1.53161	2.58961	1.76784			0.811575	1.57965
	1.2019	1.27131	2.12971		1.06729	1.24322	0.991875		0.978285	1.36615	1.24281		0.966277	1.22747	1.20265			1.31773	1.47429		0.966984	1.92494		0.928235	1.40345		1.13364	2.02131			0.751726	1.81656	2.58308	1.38879	2.09248	1.62247	1.40337		0.926193	2.45506	2.41842	1.73499	1.70151	2.09894	1.6847			1.31718	1.5975
	1.34591	1.05361	1.50605		1.07727	2.47475	1.21268		0.888797	1.24326	1.21145		1.04607	1.17476	1.58856			0.917251	1.52517		0.911902	2.39028		1.02526	1.59665		1.79176	1.64417			0.744654	1.25858	1.90991	2.262	2.85049	1.77054	1.17634		0.777055	1.56336	1.6156	1.88773	1.59991	1.68656	1.59491			0.848909	2.00342
	0.96915	1.2203	1.51033		1.09298	1.52741	1.09577		1.1188	2.03219	1.49418		1.20494	0.969127	1.25027			0.880901	2.79222		1.25534	2.45964		1.04794	2.42535		1.09372	1.9665			0.671497	1.35986	2.64133	2.18509	1.75948	2.93482	1.28269		1.14556	1.45184	2.27453	2.09903	2.88021	1.54476	1.62307			1.05781	1.92574
	1.03205	1.44751	1.67907		0.936482	2.36767	1.02268		0.861993	1.58192	1.13939		1.08982	0.940064	1.09938			0.991958	1.21419		1.0846	2.80383		1.17806	3.47453		0.866451	2.82466			0.716298	1.73252	2.45477	1.67361	1.68973	1.64252	1.76436		1.02603	1.35512	1.68855	1.59455	2.27725	2.8014	1.23771			1.0662	1.67674
	1.35837	1.51072	1.47493		1.13687	2.23355	1.11765		0.897247	1.08929	1.14606		1.2057	1.00824	1.12106			1.30547	1.87159		0.887885	2.79613		1.07938	2.71841		1.08485	2.49208			0.932413	1.56828	1.86243	0.889981	1.96983	1.81928	1.0064		1.08259	2.59619	1.47408	2.07304	2.11723	2.27559	1.33627			0.979649	2.307
	1.28524	1.13372	1.45421		1.28354	2.02942	1.18055		1.00784	1.28494	1.50295		1.09084	0.958505	1.26119			0.973592	1.50577		0.934725	1.64786		0.881414	1.74328		1.00042	3.0007			0.857767	1.59534	2.27399	2.01851	1.44094	1.82334	0.908299		1.19913	2.5617	1.38644	1.2927	2.43387	1.67169	1.6734			1.0846	2.08292
	0.868188	1.97071	1.47485		1.2677	2.18382	1.31636		1.02687	1.77789	1.27209		0.95794	0.845595	1.17073			1.04646	1.75705		1.05217	2.51907		1.11671	1.42305		1.11428	2.30277			0.933294	2.38057	3.37891	2.10005	1.22429	1.85704	1.86064		1.12579	2.11151	1.34485	2.22525	2.77179	1.27328	2.00734			0.917972	1.63074
	1.01124	1.47596	1.61601		0.98565	1.70767	1.1071		1.19785	2.35105	1.8268		1.08213	0.909153	1.19719			1.38942	1.68593		0.937563	2.36407		0.906011	1.37609		0.83887	1.92161			0.886019	1.1061	3.11009	2.293	2.43441	2.24278	1.4812		0.774126	1.40266	1.90989	1.46669	2.47122	1.64747	1.35542			0.978258	1.64389
	1.01692	0.850445	1.71715		0.986183	2.92128	1.08069		1.17506	1.19005	1.00384		1.19954	0.949325	1.16544			1.08377	2.20438		0.92811	1.60086		1.13328	1.41035		1.03141	2.36957			0.882372	1.46395	2.07451	1.61781	1.05605	1.78049	0.78568		0.767825	1.99537	1.44898	2.34667	2.94742	2.41851	1.8858			1.26647	1.8262
	1.06054	0.727705	1.80847		0.977821	1.60604	1.15455		0.999925	1.20387	1.19779		1.00664	1.5529	1.37025			1.23663	1.43478		1.28112	1.57954		1.10907	1.94558		1.2037	2.12273			0.760859	1.15446	2.19252	2.41897	1.12697	1.60991	1.30444		0.879319	2.13659	2.65477	1.61671	3.38462	1.41694	1.42939			0.922155	1.8644
	0.914037	1.19243	1.52291		1.0337	1.54774	1.24544		1.07328	1.72557	1.1826		1.21922	0.971311	1.66491			1.11904	1.55006		0.999538	1.38074		0.934315	2.02614		0.958061	1.47454			1.3534	1.73595	2.84911	2.97376	2.16989	2.3205	0.797033		1.11806	1.14719	1.65481	1.68402	2.55547	2.36457	0.929276			0.939123	1.21633
	1.50969	1.22356	1.00327		1.07031	2.25694	1.39465		0.956993	1.18194	1.21761		1.10917	0.977347	1.0759			1.06285	2.04425		1.14253	1.74023		0.913554	2.7838		1.28334	1.97953			0.984821	2.21058	1.48224	1.78098	1.41237	1.85195	1.54795		1.01792	1.40616	1.38235	1.84333	2.57793	1.85531	1.1182			1.03094	1.13989
	1.26179	1.40966	1.50803		1.38842	1.77609	1.2835		0.958239	1.3527	1.10974		1.23433	0.999782	1.0684			0.988566	2.30272		1.11903	1.59947		1.04741	2.4491		1.16059	2.26328			0.846551	1.65382	1.25128	1.8215	1.57773	1.88308	1.46191		1.18873	2.34892	0.941476	2.26231	2.17511	1.88977	0.969464			0.977657	1.53471
	1.15886	1.40078	1.32176		0.984301	2.28334	1.3017		1.00939	2.54425	1.02305		0.995173	1.033	1.21234			1.13243	1.86555		1.05633	1.84674		0.917151	2.62378		1.11746	1.25498			0.738651	1.70108	1.93826	0.703498	1.43671	2.0009	1.4248		0.863826	2.41595	1.61615	2.94503	2.20189	1.28134	1.00578			1.08903	1.86215
	1.15796	0.879749	1.23792		0.919305	1.72917	1.16608		1.34031	1.7302	1.3954		1.31231	1.67732	1.25028			1.07653	2.11488		1.30473	1.91439		0.751657	1.32808		0.883563	1.82193			0.933478	2.21661	2.45166	1.86099	2.06749	1.59463	1.42362		1.0002	1.42821	1.91347	3.20955	1.89143	2.21313	1.35914			1.23492	2.04708
	1.16212	1.06284	1.59198		0.929389	1.8806	1.2871		1.06204	1.56966	1.80562		1.1755	1.55239	1.08421			1.40348	1.77227		0.963153	1.51926		1.31724	1.57853		0.949877	1.75305			1.0915	1.23663	1.85383	2.35016	1.6119	1.58375	1.3577		1.14929	1.60591	2.09928	3.34423	1.51272	1.11307	1.36463			1.37093	1.60148
	0.824249	1.37715	1.58419		1.0494	1.34343	1.34388		0.962948	1.73879	1.23644		0.973206	0.929365	1.03669			1.27838	1.78683		1.03645	1.83182		1.03967	2.40146		1.22094	1.90169			0.9114	1.82621	1.38113	2.24341	1.94903	1.43771	1.29904		0.986016	1.81093	1.19851	1.65842	1.67495	2.60539	2.83276			1.28936	1.17989
	1.09181	1.00688	1.70075		1.02718	1.44378	1.05796		0.940755	1.42657	1.47492		1.00023	0.97333	1.02966			1.15454	1.83848		1.04462	1.47566		1.28662	1.85406		1.41415	1.69522			0.984421	1.73188	1.40987	0.864539	1.97056	1.26985	1.11139		1.17322	1.92568	1.57307	1.59271	2.64989	1.90282	1.25545			0.982309	1.92026
	1.02921	1.05918	1.59787		0.886469	2.32136	1.39129		0.943105	1.37224	1.29547		1.22369	1.20234	1.14534			1.17494	1.66942		0.994397	2.45676		0.92144	2.33372		1.00796	2.72143			0.93833	1.76956	1.30234	1.76802	1.9526	1.79654	1.57453		0.963264	1.97874	2.65475	2.46362	2.04704	3.49645	1.12058			1.15338	2.17225
	1.1535	1.25563	1.25261		0.939488	0.88218	1.20437		1.144	1.3512	1.25012		1.12102	0.961741	1.22146			0.974676	2.35142		1.08765	2.14183		0.92081	1.79857		0.949025	0.907005			0.791323	1.10952	2.27337	1.04539	1.92474	2.63957	1.01872		0.959758	0.904607	1.44731	2.2681	1.58227	1.95462	2.31544			1.40419	1.61699
	1.24581	1.23969	1.13273		1.05324	2.16164	0.937166		0.996325	1.37425	1.52488		1.10096	1.48094	1.04367			1.03597	1.41258		0.93101	1.77672		1.00745	1.26219		1.31407	2.13983			0.860192	2.40299	1.48839	1.72707	2.47805	1.97401	2.16911		0.796552	0.962987	1.41057	2.41667	1.23021	1.57559	1.22977			0.769566	1.77727
	n=200	n=200	n=200		n=200	n=200	n=200		n=200	n=200	n=200		n=200	n=200	n=200			n=200	n=200		n=200	n=200		n=200	n=200		n=200	n=200			n=200	n=200	n=200	n=200	n=200	n=200	n=200		n=200	n=200	n=200	n=200	n=200	n=200	n=200			n=200	n=200
		p < 0.0001	p < 0.0001			p < 0.0001	p < 0.0001			p < 0.0001	p < 0.0001			p < 0.0001	p < 0.0001				p < 0.0001			p < 0.0001			p < 0.0001			p < 0.0001				p < 0.0001	p < 0.0001	p < 0.0001	p < 0.0001	p < 0.0001	p < 0.0001			p < 0.0001	p < 0.0001	p < 0.0001	p < 0.0001	p < 0.0001	p < 0.0001				p < 0.0001

## Sheet: Figure3
Figure3c													Figure3h													Figure3j							Figure3l
	SF3B1 Nuclear Intensity			RBM39 Nuclear Intensity			SF3B4 Nuclear Intensity			DHX15 Nuclear Intensity				SF3B1 Nuclear Intensity			RBM39 Nuclear Intensity			SF3B4 Nuclear Intensity			DHX15 Nuclear Intensity				SF3B1 positive cells [%]			RBM39 positive cells [%]				SF3B1 positive cells [%]			RBM39 positive cells [%]
	Hepatocytes	NRAS-GFP+		Hepatocytes	NRAS-GFP+		Hepatocytes	NRAS-GFP+		Hepatocytes	NRAS-GFP+			Normal cells	KRAS YFP+		Normal cells	KRAS YFP+		Normal cells	KRAS YFP+		Normal cells	KRAS YFP+			Pancreas	PDAC		Pancreas	PDAC			Pancreas	PDAC		Pancreas	PDAC
	0.754671	0.927492		0.906783	1.14021		0.757919	1.04956		0.840469	1.20713			0.765933	1.29971		0.888533	1.52081		0.812693	0.642205		0.677396	1.11274			34.9	48.2		15.8	53			0.310007	0.429407		0.652573	0.752191
	0.730869	1.13757		0.671738	0.855904		0.811242	0.721033		1.02847	1.00537			0.728694	1.21926		0.860926	1.9216		0.8701	1.25084		0.792223	1.29581			18.6	56		11.8	35.9			0.582841	0.566691		0.697557	0.655642
	0.740469	1.30103		0.743304	0.924721		0.716669	1.2761		0.96448	1.107			0.986316	1.92364		0.991086	2.01661		1.06182	1.35271		0.956758	1.28443			16.1	49.5		1.9	39.8			0.24852	0.245042		0.700233	0.667146
	0.971057	1.34804		0.957627	0.736684		0.715451	1.04636		0.856223	1.25647			0.97682	1.74084		1.08482	1.20241		0.951594	1.30577		0.714856	1.50003			16.3	46.7		5.1	21			0.382137	0.468549		0.606846	0.761625
	0.875454	1.33099		1.00917	0.866786		1.18108	1.15163		0.884025	1.46457			0.851657	1.59461		0.717009	1.55436		1.03364	1.30298		0.948747	1.2905			27	42.5		0.6	54.4			0.271178	0.345849		0.538643	0.788491
	0.734654	1.30965		0.847451	0.790037		1.07168	0.880679		1.01598	1.17283			0.870653	1.7709		0.523895	2.03704		0.781998	1.15656		0.915535	1.58573				50.7			42.8			0.284952	0.502698		0.825797	0.987534
	0.679085	1.23855		0.71464	0.995431		1.12	0.948915		0.721878	0.938316			1.02536	1.27623		0.894344	1.92596		0.943489	1.0465		0.668165	1.19296			n=5	n=6		n=5	n=6			0.218975	0.197985		0.420621	0.431059
	0.645132	1.40559		0.796587	0.726353		0.935524	1.25752		0.764848	1.21994			0.804908	1.87953		0.790718	1.41743		0.880434	1.70367		0.828883	1.00919				p < 0.0001			p = 0.0004			0.398566	0.663949		0.637598	0.87138
	0.890043	1.25098		1.17792	1.72548		0.820374	0.976264		0.878086	0.911329			0.713741	1.80972		1.27675	1.82413		1.12744	1.71162		0.715365	1.08215										0.37509	0.498164		0.651677	0.748561
	0.81962	1.23554		0.74418	0.883447		1.13833	1.01286		0.708414	0.978558			0.614414	1.10607		0.926561	1.22341		1.15318	1.46455		0.83324	1.7651										0.502976	0.415141		0.580032	0.680297
	0.770617	1.18718		1.11984	1.04992		0.743331	1.35202		0.760909	1.06831			0.759707	1.21779		0.831081	1.87876		0.805042	1.58794		0.851928	1.46473										0.58063	0.627444		0.948779	1.00122
	0.80891	1.37109		1.0807	0.882906		0.89907	0.886911		0.819641	0.872968			0.719999	1.9317		1.0517	1.24294		1.08143	1.38232		0.782134	1.26368										n=11	n=11		n=11	n=11
	0.809127	0.873329		0.613573	2.1316		1.09083	0.888782		1.10426	1.26625			0.841359	2.68865		1.17488	1.01469		0.917084	0.900239		0.753858	1.0478											p = 0.0447			p = 0.0074
	0.807742	1.02311		1.33539	1.41703		0.819276	1.28909		0.94775	1.2124			1.11218	0.958603		0.805993	2.47825		0.88383	1.29091		1.23504	1.25221
	0.679368	1.13005		0.649799	0.992736		0.89538	0.903941		0.593618	1.37688			0.903064	1.48292		1.16451	2.21767		0.867637	1.48447		0.804864	1.30047
	0.562468	0.911257		0.748041	1.18268		0.962573	1.25879		1.01392	1.36782			0.818323	1.3417		1.20398	1.4914		0.796798	1.43504		0.994323	1.22249
	0.947384	0.989902		0.908546	0.954056		0.727118	1.39577		0.830878	1.50294			0.814769	1.65742		0.850329	1.67905		0.66432	1.1116		0.720107	1.26528
	0.874041	0.761348		0.813924	1.05113		0.713457	1.42464		1.01868	1.12637			0.895386	1.67268		0.851743	1.95259		0.832325	1.42558		0.848945	1.22464
	0.723006	0.966958		1.27852	2.05373		0.871653	1.31398		0.757965	1.45037			0.765516	1.84986		1.10649	1.55876		0.730267	1.49901		0.924188	1.45144
	0.908672	1.18316		0.681728	0.926183		1.0617	1.62239		0.907294	1.38186			0.852183	1.17414		0.662745	2.28779		0.837637	1.39017		0.785784	1.3938
	0.862906	1.09545		0.656114	1.08168		1.09391	0.730067		0.827573	1.16132			0.853948	1.28119		0.980841	1.23283		0.828236	1.45812		0.843827	1.25869
	0.830857	1.24168		1.02029	0.948092		0.685653	1.33287		0.872361	1.11616			0.807091	1.35882		1.1582	1.96528		0.792242	1.95141		0.725423	1.36492
	0.951232	1.23804		0.8628	1.40929		0.803556	1.12889		0.834014	1.13822			0.705789	1.62149		0.851222	1.61136		0.896485	1.4072		0.795605	1.43418
	0.724673	0.813184		1.43033	1.15938		0.931789	1.03214		0.75571	1.06454			1.08579	1.64361		0.876218	1.31156		0.811284	1.63763		0.973803	1.16087
	0.585897	1.02786		0.955964	0.691749		1.0564	0.912724		1.00979	0.903881			0.733844	1.03511		0.597131	1.80102		0.768164	1.37815		1.07289	1.27782
	0.884308	0.84795		0.700893	0.712581		0.852902	1.47188		0.739018	1.31123			0.558757	1.75165		0.916556	1.49675		0.801427	1.44873		0.818487	1.37894
	0.750725	0.987393		0.629818	0.833299		0.695124	1.56177		0.945094	1.13285			0.639439	1.63218		0.746242	1.51463		0.849066	1.60754		1.04214	1.16419
	0.763207	0.760281		1.31291	2.06255		0.954521	0.991461		0.939884	1.2621			1.24207	1.12262		0.675565	2.62588		0.877108	1.3013		0.957492	1.35235
	0.821399	1.05858		0.719808	0.673851		0.879759	1.05665		0.87033	1.14147			0.861377	1.13689		1.04062	0.895914		0.841019	1.3291		0.832568	1.51693
	1.08499	1.03808		1.05492	0.703688		0.988656	1.51314		1.00108	1.67546			0.839186	1.15603		1.31354	0.951801		0.972091	1.56565		0.988413	1.41616
	0.970914	0.757204		0.802902	1.73599		0.937043	1.40711		0.833695	1.39325			1.01438	1.35348		0.956943	1.15757		0.609436	2.01036		0.769392	1.85115
	0.899207	1.59424		0.661337	0.826193		0.945101	0.93026		0.973618	1.35521			0.714769	1.69706		0.96225	1.98917		0.89615	1.48147		0.722573	1.57053
	0.964006	1.55215		1.33036	0.761207		0.731893	0.999916		0.929493	1.30098			1.00765	1.18405		0.911057	0.883086		1.12619	1.59016		1.06207	1.23085
	0.725134	1.12423		0.649964	1.69862		0.805246	0.931249		0.975467	1.17457			0.784203	1.38757		0.891897	1.93811		0.706784	1.77273		0.939659	1.46331
	0.641922	1.19876		1.24971	0.762644		1.22645	1.40894		0.964108	1.26558			1.11181	1.33685		1.2109	1.4156		0.869055	1.5502		0.94616	1.07491
	0.987243	0.91928		0.977433	0.684898		0.74238	1.09584		0.916177	1.27687			0.822205	1.00788		0.960956	1.17586		0.751111	1.15818		1.01392	1.41068
	0.817367	0.961153		1.08474	1.07505		0.889141	1.24741		0.821157	0.839115			0.682921	1.09222		1.23351	1.52086		0.959947	1.61732		0.841582	1.41163
	0.852095	1.36897		0.835692	1.97703		0.705471	1.32482		1.00649	1.06492			0.899133	1.61529		0.863225	2.0127		0.703906	1.7702		0.918529	1.67801
	1.01144	1.24691		0.98515	1.13832		0.984029	0.954843		0.897037	1.6365			1.50592	1.44162		0.847654	1.56597		0.933649	1.41325		1.18218	1.30485
	0.68489	1.19179		0.649103	1.12755		0.91231	1.23446		0.77692	1.2771			0.889094	1.33409		0.764938	1.35568		0.836702	1.53539		0.977019	1.64815
	0.815549	1.3568		0.991464	0.793602		0.721936	1.42924		0.784553	1.30119			0.819319	1.07333		0.842575	2.14699		0.721657	1.36001		0.715586	1.34616
	0.937923	0.997193		0.670105	1.15407		0.945385	1.41397		0.89778	1.48683			1.18712	1.00631		0.669522	1.13942		0.82245	1.59522		1.3905	1.30775
	0.801899	1.29015		0.713658	0.825602		0.751177	1.024		1.02001	1.20397			0.953002	1.31201		0.900893	1.75238		0.80089	1.46743		1.51156	1.3265
	0.87035	1.48836		1.4413	2.3981		1.1782	1.34677		1.07703	1.00931			1.02105	1.40416		1.0088	2.1858		0.801173	1.58669		1.0714	1.39751
	0.866837	0.795829		0.824916	2.33862		0.74265	1.18541		0.917468	1.75658			0.732631	1.02581		1.09402	1.23726		1.29082	1.50376		0.782782	1.36792
	0.796561	1.49669		0.682404	2.5036		1.00879	0.778355		1.06555	1.19357			0.802594	1.15586		0.87011	1.2566		0.822274	1.63047		0.858941	1.19643
	1.04981	1.0223		0.700743	0.994704		0.8122	1.15835		0.830632	1.18824			0.576757	1.33483		0.641342	1.10708		0.792892	1.24213		0.910172	1.32071
	1.04604	1.34505		0.992175	0.997684		0.716799	1.14084		0.955762	1.25248			0.80643	0.895405		0.832246	1.3176		0.890231	1.74756		0.861442	1.3021
	0.748147	1.44181		0.715376	0.815962		0.879779	1.33357		0.904407	1.61156			0.979775	1.24868		0.956503	1.59416		0.711017	1.41641		0.895042	1.32777
	0.750596	1.39642		0.694603	1.25714		0.935169	1.41381		0.959432	1.18543			0.945474	1.54595		0.782652	1.50107		1.00876	1.06655		0.848499	1.17758
	1.05544	1.12423		0.727885	1.5122		1.08127	1.13476		0.687628	1.49112			0.932996	0.970992		0.783553	1.42016		1.16773	1.44401		0.889745	1.28837
	0.923941	0.962465		0.828812	0.946159		1.08477	1.43133		0.874673	1.19374			0.599889	1.75082		0.829823	1.63188		0.887222	1.34935		1.42466	1.45162
	1.163	1.25481		1.31733	0.677898		0.841396	1.07954		0.9234	1.04103			1.10041	1.5466		0.839419	0.862472		1.13931	1.70739		0.812452	1.45242
	0.838036	1.69469		1.16025	1.56318		0.982701	1.3847		1.03574	1.59047			0.949416	1.61943		0.955858	2.07141		1.0567	1.12042		1.07664	1.25136
	1.00093	1.57052		0.713823	0.68302		1.0295	1.4082		1.03797	1.04997			0.861574	1.20021		1.09873	1.68269		1.00504	2.23191		0.981283	1.34174
	0.964341	0.599383		0.690096	0.783982		0.923451	1.54866		0.922491	1.48997			0.789557	1.20717		0.823784	1.58863		1.00213	1.16792		0.694837	1.24711
	0.868976	0.835071		1.31441	0.771293		1.08526	1.07499		0.814218	1.46888			1.39291	1.25758		1.23384	2.00677		1.07116	1.74611		0.952459	1.44385
	1.04182	0.953782		0.765248	1.23617		1.02468	0.859237		0.927803	1.38874			1.13517	1.06943		0.725861	1.28464		1.06981	1.3599		1.00486	1.36581
	0.938411	0.997873		0.824901	1.59404		0.90848	1.28384		0.878795	1.26183			0.947082	1.07166		1.12065	1.44366		0.982171	1.18281		1.18965	1.32258
	1.03307	1.31508		1.36651	1.13595		1.0236	1.06482		0.90118	1.50196			1.07077	1.58776		1.37933	1.51036		0.828239	1.07903		0.876875	1.23049
	1.1349	1.04337		1.40977	1.01946		0.967707	0.95159		0.952464	1.33494			0.750881	1.34182		0.963379	1.47191		1.12569	1.01227		1.03673	1.48182
	0.831593	0.985363		1.01333	1.71756		0.965223	1.02728		1.06939	1.75216			0.834614	2.01409		0.841979	1.51291		0.912314	1.45181		0.98517	1.53499
	1.06703	0.875168		0.740545	1.10775		0.867569	1.74275		0.981989	1.64514			0.82421	1.41771		0.874648	1.66878		0.886042	1.10907		0.590759	1.38324
	0.88683	1.20819		0.780166	2.54092		0.829712	1.33792		1.04553	1.12123			1.04445	1.47373		1.35561	1.86786		0.807672	1.21533		0.98263	1.6033
	0.848816	1.08011		0.887052	1.93709		1.09374	1.27348		0.99387	1.85772			0.923661	1.87124		0.919176	2.48562		0.976001	1.34686		0.724891	1.17207
	0.84854	1.14704		1.16534	0.94008		0.97896	1.1151		0.967034	1.48844			1.5189	2.33133		0.754677	1.84825		0.839944	1.49044		0.884164	1.51101
	1.07639	1.08035		1.12639	0.953005		1.12459	1.03521		1.09965	1.23848			1.26508	1.61144		0.96064	1.54703		0.823048	1.54524		0.924459	1.50586
	0.794866	1.14627		1.39208	0.970251		1.15361	1.44583		1.10954	1.21649			0.911877	1.98567		0.741668	1.5304		0.664605	1.06305		1.2063	1.72291
	0.854607	1.37608		0.691073	1.18248		0.810886	1.06399		1.03373	1.0335			0.996283	1.52425		0.786373	2.05148		1.00043	0.942871		0.886095	1.80586
	0.813125	1.70255		1.52133	1.07213		0.957025	1.36639		0.874343	1.55619			1.08951	1.48941		0.893764	1.57848		0.925313	1.11929		1.12788	1.46933
	1.18087	0.901461		1.44509	2.31514		0.895366	0.816174		1.06442	1.17031			0.89506	1.7685		0.801039	1.55773		0.986528	1.30485		0.728277	1.314
	0.953548	1.35931		0.705205	0.932858		0.888156	1.00588		0.919453	1.26876			0.891326	1.36335		1.00143	1.83206		0.919079	1.31726		0.828196	1.20776
	0.745904	1.18882		0.661833	0.821305		1.21004	1.41911		0.946171	1.19325			1.30947	1.77021		1.63222	2.07117		0.853697	1.53352		0.753524	1.12652
	0.799038	1.09284		1.52362	0.876731		1.32287	1.44369		0.792408	1.32845			0.946004	1.25976		0.998307	1.4831		0.80913	0.981452		0.810134	1.66247
	0.888752	1.1293		0.81128	1.79895		0.937029	1.90592		0.877279	0.944119			0.897969	3.69208		0.976968	1.24999		1.13298	1.02405		0.898483	1.56063
	0.867954	1.31671		1.43497	1.66687		1.05028	1.6855		0.897977	1.0919			0.929131	1.70104		1.05588	1.40757		0.829917	0.857064		0.835302	1.1774
	0.73381	0.940403		1.00975	1.68233		0.875996	1.37709		1.06978	1.08716			1.0651	1.58629		1.30743	1.60622		0.859587	1.26978		0.747613	1.22296
	0.972452	1.12648		0.648832	1.10426		0.950273	1.40033		0.892659	1.48335			0.738029	1.21969		1.50766	1.52811		0.974704	1.10552		0.939916	1.37814
	0.720208	1.06009		1.3683	0.983437		0.877744	0.895598		1.05694	0.986619			1.30672	1.95817		0.676266	1.33918		0.870403	1.3894		0.714724	1.17616
	0.942468	0.78852		0.756009	1.44249		0.742243	1.60388		0.880854	1.0887			0.875295	0.864125		1.08973	0.985431		0.784874	1.47521		1.24458	1.56119
	0.959084	1.01297		0.715556	1.89501		0.894696	1.13755		0.97438	1.32405			1.16155	1.21968		0.936533	1.81867		0.965707	1.53585		0.98284	1.21626
	0.870615	1.04639		1.15205	0.800022		1.16675	1.53124		0.9428	1.14717			1.21516	1.35884		0.663927	2.17043		1.01068	1.52406		0.997213	1.17711
	1.13968	0.78994		0.960536	0.982215		1.07574	1.16622		0.987247	1.14466			0.986662	1.3229		1.14895	2.40777		0.862232	2.03438		0.724965	1.6182
	1.02263	1.41114		1.21745	0.813363		1.20616	1.07019		0.948125	1.15779			0.896283	1.17366		0.718583	1.85752		0.872653	1.44447		0.941349	1.56528
	0.992539	1.08006		0.765554	1.02278		0.817057	1.93578		0.807626	1.40145			1.15963	1.14325		1.05355	1.0793		0.967318	1.8184		1.1866	0.761586
	1.0662	0.999523		0.837485	0.922057		1.07469	1.46113		0.95531	1.1022			1.25934	1.13987		1.25275	1.4718		0.959866	1.49619		0.917858	0.752732
	0.977109	1.01471		0.64716	1.47173		1.03967	1.3948		1.2415	1.13819			0.895902	1.25945		1.00198	1.9772		0.859737	1.25304		0.737493	1.20115
	1.01568	0.808028		0.77907	1.01124		1.01062	1.48638		1.11386	1.48354			1.12872	1.37677		1.23905	1.91145		0.94238	1.3006		1.08808	0.842875
	1.18777	0.89515		0.862594	0.831		1.34141	1.23459		0.976968	1.13214			0.611305	1.13005		0.600735	1.29526		1.18527	1.39		0.888638	0.95472
	1.09597	1.17649		1.26726	1.08872		0.98317	1.17953		0.963473	1.14822			1.06865	1.77867		0.655328	2.56545		0.843418	1.26884		1.22584	0.868685
	1.07772	1.14844		0.759289	0.789987		0.940881	1.59103		0.970945	0.997133			0.912409	1.09034		0.831045	2.53732		0.905092	1.44294		0.939516	0.995135
	1.13165	1.15659		1.21335	1.61266		1.06342	1.40397		1.01891	1.07728			1.11348	1.12635		0.896067	2.11318		1.21894	1.0579		0.965687	0.956048
	0.956067	1.03287		0.637795	1.454		1.27303	1.08184		0.90715	0.976702			0.931672	1.88416		0.846849	1.81253		0.873438	1.22203		1.01167	0.963869
	0.855835	1.08951		1.43777	0.700257		0.898892	1.41297		0.994551	1.21452			1.03277	1.62718		0.839279	1.65996		0.928968	1.39795		1.07779	1.18796
	1.05187	1.4189		1.23579	2.01812		0.989043	1.81458		1.13873	1.12743			1.09321	1.82292		1.11472	1.89133		0.575793	1.40598		1.01902	1.67079
	1.02396	1.2074		0.898956	0.805225		1.0453	1.57342		1.00695	1.03797			1.01633	1.59086		1.26616	2.42844		1.20834	1.46883		1.09862	2.40287
	1.08025	0.858022		0.698725	1.88259		0.880084	1.29544		0.944831	0.841026			0.624009	1.23209		1.49638	1.31324		0.878771	1.8025		1.21206	1.55576
	1.05265	1.20252		1.13159	1.22121		1.07865	1.64501		1.02321	1.10897			0.836004	1.3936		0.741292	1.66201		1.20145	1.38542		0.727023	1.56426
	0.990502	1.06967		0.707574	1.07073		0.836382	1.03184		1.1946	1.01288			1.08867	1.34836		0.665645	1.32797		0.948822	1.68965		0.899403	1.09575
	0.958282	1.32417		0.690883	1.16895		1.0786	1.82546		0.926901	1.11715			1.09212	1.37914		0.985195	1.59287		0.996175	1.53686		0.617606	2.20354
	0.977395	1.26348		0.764888	1.30416		1.09294	1.25721		0.938565	1.44968			1.08357	1.23458		0.79719	1.68149		0.923136	1.0229		0.906168	1.40009
	0.940358	0.850745		1.0928	2.00683		1.28289	1.5811		0.997207	1.42766			1.01893	2.21663		0.898734	1.14827		0.958772	0.923349		1.49464	1.47006
	1.12384	0.9479		1.02956	1.60647		1.35537	1.17481		0.793408	1.39849			1.18661	1.09089		1.09428	1.7318		1.03515	1.01106		1.04545	1.35226
	1.07668	1.29783		0.898225	3.02509		1.17657	1.01491		1.12573	1.12394			0.788818	2.37274		0.873955	2.09609		1.02206	1.13766		1.25981	1.18008
	1.08256	1.15612		1.35587	1.90849		0.865824	1.09291		1.04383	1.40677			0.71902	1.60521		0.607424	1.85871		0.942449	1.15195		0.95009	1.07066
	1.16976	0.932896		1.52983	0.912967		0.836289	1.43566		0.997182	1.55448			1.27335	2.30108		1.00231	2.11834		0.99599	0.902222		1.02504	1.29671
	1.0001	1.45911		1.12084	1.32016		0.971438	1.77663		1.11418	1.18576			0.819753	1.73533		0.855283	2.10845		0.830136	0.826518		0.949442	1.0087
	1.06855	1.2985		0.719167	1.02379		1.08012	1.22643		1.0751	1.53096			0.682388	1.62405		0.835659	1.3792		1.0052	1.11067		0.927737	1.04395
	0.697899	1.3981		1.23949	0.873306		0.914281	1.00917		1.11103	1.52964			0.882569	1.4145		0.804756	2.01432		1.05789	1.31378		0.982362	1.26661
	1.19753	1.31558		0.694008	1.04481		1.11841	1.70481		1.31906	1.68167			0.842776	1.54766		0.740006	0.740427		0.870992	1.02783		1.13734	1.59472
	1.01329	1.23324		1.10554	1.40908		0.946531	1.43214		1.28349	1.07287			1.40819	1.3157		1.01764	1.76114		1.05504	0.939932		1.17858	1.26044
	1.04913	1.43946		0.770471	1.44248		0.997029	0.965935		1.01388	1.03433			1.01027	1.55836		1.24931	1.50711		1.06919	1.16805		0.964514	0.717629
	1.28078	1.38323		0.752253	1.03587		1.23416	1.99861		1.05267	1.40277			0.892789	2.02419		0.958489	1.20359		1.04704	1.38776		0.74314	1.72153
	1.08924	1.19556		0.932708	1.26457		1.10406	1.50189		1.09664	1.20834			1.84075	1.01374		1.66074	1.18815		0.991806	0.958624		0.917659	1.00416
	0.778417	1.54549		1.2575	1.06879		1.13648	1.29052		1.11139	1.0037			0.977533	0.997289		0.673046	1.17175		1.20899	1.53346		1.04803	1.67179
	0.836752	0.904674		1.63402	2.03363		0.954159	1.24981		0.99901	1.47871			1.35563	1.7578		0.982307	1.42922		0.961907	1.31654		1.82578	1.50868
	0.649436	1.24446		1.24571	1.4779		0.94634	1.87315		0.955941	0.970096			0.77068	1.92423		0.659389	1.44314		1.08511	1.57259		1.19935	2.63086
	1.02963	1.12211		0.696216	0.806387		1.03231	1.13928		1.2248	1.32466			1.00904	1.72571		1.81258	2.26101		0.96472	0.927675		1.18121	1.43945
	1.09696	0.891414		1.05915	1.25115		1.03921	0.981118		1.13945	0.981196			1.05444	2.27233		0.739037	1.69726		0.894285	1.20472		0.83905	1.45751
	1.21966	0.846726		1.19233	0.678198		1.1249	1.22838		0.95579	1.13259			1.33925	1.8113		0.610892	1.56592		0.883853	1.19358		1.30299	1.64838
	1.03429	1.10969		0.853215	0.675679		0.904693	1.41588		1.14402	1.34998			0.936527	1.18321		0.942625	1.28191		0.841893	1.26029		0.838926	1.47191
	1.06554	0.859839		0.742292	0.735161		1.02303	1.44762		1.02074	1.44699			0.712436	1.4336		0.778423	1.27179		0.882458	1.0897		1.05127	1.58401
	1.02732	0.823974		0.788259	1.60149		1.29467	1.37913		1.08225	1.23116			0.956335	2.29566		0.921543	1.84105		0.926193	0.976385		0.99164	1.34335
	1.08974	1.42562		1.01066	1.6776		1.08325	1.10409		1.07962	1.16508			1.30317	1.19258		1.14018	0.987542		1.31238	0.874492		1.00387	2.02115
	1.14073	1.25457		0.751732	1.18509		0.951703	1.20084		1.01791	1.40135			1.14766	0.948423		1.12749	0.929837		1.2235	1.16415		0.896743	1.82192
	0.832573	1.22221		0.9115	0.988405		1.13818	1.13232		1.01139	0.913932			1.36995	1.28627		0.79071	1.16583		1.22359	1.2101		1.27096	1.39226
	1.15151	1.0905		0.943901	1.57867		0.982869	1.56937		1.13632	0.992867			1.00172	1.18452		1.35012	1.85206		0.968797	1.6075		0.837528	1.78109
	0.680798	1.00514		0.915727	1.28415		1.21369	1.29775		0.960744	1.08894			1.33559	1.21865		1.11982	1.60393		0.899733	1.14458		1.33148	1.56204
	1.12059	1.25746		0.753405	0.731701		0.882218	1.81008		0.91176	1.27042			0.919187	2.48248		0.874139	1.86177		1.10796	1.17969		1.18012	1.71834
	1.09218	1.68656		1.39665	1.87757		0.992737	1.1521		1.07932	1.19132			1.1027	0.774272		0.91119	2.32781		1.24126	1.23925		0.947799	1.59144
	1.30798	1.40002		0.941201	0.842498		0.938664	1.42035		1.24499	1.44455			1.05591	1.24523		0.960119	1.81882		1.09527	0.990371		1.09463	1.42112
	1.1839	1.16938		1.61806	0.832908		1.27731	1.4306		0.778081	1.69324			1.32988	5.4353		0.561686	1.4087		0.827176	1.12884		1.17741	1.56595
	0.794437	0.96558		1.10571	1.80435		0.89776	1.0783		1.09902	1.34905			0.468175	1.33886		0.710914	1.52427		1.0099	1.37239		1.06235	1.16593
	0.97241	1.2744		1.54599	1.59909		0.872597	1.20171		1.11464	1.47494			1.03438	1.27565		1.08265	1.41564		1.11397	1.1127		1.14454	1.26544
	1.21951	1.2232		0.805566	1.1621		1.35402	1.35278		1.02007	1.60751			0.967537	1.13257		1.20995	1.28704		0.942747	1.07428		1.10517	1.3628
	0.853026	0.757818		1.4101	0.917454		0.924189	1.22449		1.0548	1.12412			1.74781	1.18306		0.954989	1.52971		0.973076	1.56043		0.907085	1.30332
	1.31188	1.68381		0.762404	0.956034		1.0023	1.05874		0.881938	1.19277			1.57087	1.31545		0.909908	1.43098		1.14405	1.22871		0.859003	0.999768
	0.933178	1.5121		1.21839	0.888855		1.00905	0.828765		1.18383	0.992467			0.800829	1.49368		0.802349	1.61241		0.993683	1.32626		0.944762	1.14084
	0.865264	1.39658		1.30648	0.768118		1.34583	1.09603		0.881962	1.40096			0.682115	1.65388		0.698538	1.66509		0.958575	1.31958		0.834254	1.41299
	1.19238	0.824131		1.22427	1.06982		0.945915	1.14243		0.839206	1.09639			1.15971	0.995412		1.1819	1.48873		1.01435	1.43203		1.05845	1.10902
	0.959	1.33534		0.800908	1.78734		0.66889	1.09489		1.17109	1.32876			0.915263	1.46088		1.34809	1.33093		0.994826	0.917947		0.674425	1.42142
	1.18419	1.45422		0.810553	0.822737		1.03576	1.0063		1.21357	1.18158			0.818977	1.12771		1.11304	1.48291		1.41126	1.23854		1.31821	1.87558
	1.11818	1.26967		0.686962	1.79587		1.22503	1.18079		1.04819	1.28029			0.754938	1.1177		0.95631	1.27369		1.35544	1.84726		1.16196	1.3969
	1.06122	1.26387		1.35839	1.79159		0.98134	1.14024		1.14989	1.18689			1.1146	1.64782		1.37637	1.64719		0.856501	1.1098		1.10595	1.94038
	1.30523	1.22247		0.911801	0.789285		1.17985	1.02354		1.19144	1.1503			0.778483	1.52565		0.845475	1.94813		1.06895	1.05007		0.766079	1.47826
	1.0221	1.55121		1.29094	2.23953		1.17841	1.50186		0.95244	1.14341			1.42854	2.16057		1.20539	1.61894		0.708332	1.12887		1.19201	1.65431
	1.14228	1.65767		1.22834	1.3188		0.972338	1.43313		1.04948	1.49883			1.01603	0.923191		0.966255	1.54636		0.856905	1.3049		1.21179	1.26715
	1.11855	1.56507		0.774072	0.908896		1.0164	0.918139		1.04487	1.54768			0.978204	1.43419		1.11784	1.47665		1.2239	1.38851		0.935267	1.55676
	1.16624	1.80431		1.11648	1.89946		0.84275	1.50987		1.16899	1.43442			1.27723	1.29311		1.25383	1.7569		1.29162	1.62253		1.46048	1.5223
	1.41596	1.31725		1.33833	1.04624		0.988113	1.46968		1.05755	1.15043			0.697591	1.68173		0.995684	1.19433		1.20882	1.59601		1.11564	1.41904
	0.886513	1.11383		0.768223	0.851652		1.35406	1.25712		0.894107	1.5097			1.29783	1.78407		1.37071	1.25531		1.14742	1.28025		1.04489	1.53812
	1.16695	1.61577		1.08307	1.04301		0.986529	1.53089		1.23401	0.917177			0.925587	1.05127		1.17084	2.04664		1.05473	1.48818		1.18139	1.42217
	1.47454	0.843307		0.810313	0.709436		1.15728	1.61529		1.09036	1.3223			1.13438	1.35588		1.00552	1.34616		0.887606	1.1433		1.03305	1.56768
	0.855409	0.918698		0.958318	0.891043		0.824096	1.40881		1.04691	1.22066			1.33665	1.4816		1.38633	1.76768		1.50106	1.80442		1.26418	1.14331
	1.26392	1.16625		0.745653	2.21724		1.161	1.33502		0.930939	1.10737			0.63321	1.34639		1.19219	1.7816		1.09427	1.35139		0.974719	1.31964
	0.86105	0.960016		0.909517	0.802441		1.03228	1.06007		1.0462	1.21872			0.942056	1.81874		1.25534	1.90616		1.21726	1.43518		1.10012	1.27236
	1.27179	1.42161		0.694113	2.31753		1.25647	1.14536		0.950984	1.10466			1.27973	1.01567		0.953547	1.60687		0.842009	1.38136		0.980653	1.41224
	1.13616	1.35338		1.5582	1.81899		1.08855	0.957469		1.01791	1.26953			1.23015	1.89183		1.18809	1.20456		0.913682	1.68778		0.589074	1.5443
	1.16412	1.2755		1.00065	1.03941		0.97925	1.24476		0.909062	1.41944			0.730377	1.87612		1.368	1.77257		1.43937	1.29271		1.22574	1.52223
	1.1314	1.37088		1.22512	0.722637		0.994177	1.43173		1.10066	1.14085			0.781376	1.89333		0.7033	1.09042		1.03247	1.36533		0.950708	1.66334
	1.07393	1.24569		0.80171	0.765458		1.26785	0.862274		1.15064	1.02942			0.940787	1.07936		1.15672	0.914173		0.751103	1.17861		1.05325	1.22598
	1.09677	1.17418		1.06654	0.754326		1.04112	1.68625		1.09197	1.40075			1.03399	1.65584		1.00799	2.17178		1.62975	1.54096		1.10386	1.57552
	1.18529	1.00723		1.19584	0.87269		1.26578	1.20164		1.1295	1.18506			1.21972	1.39218		1.65433	1.12727		0.673268	1.10281		0.857201	1.48429
	1.2354	1.04503		0.683601	0.818005		1.08007	1.76526		1.17023	0.991411			1.29534	1.37331		0.877451	1.20348		1.10242	1.49232		1.12884	1.74303
	0.999359	1.34853		0.794423	0.782655		1.02682	2.01713		1.23936	0.920257			1.64868	1.52001		0.904321	1.01967		1.23125	1.45465		1.34243	1.36939
	1.17136	1.29606		1.0108	0.836278		0.884975	1.13361		1.07445	1.47705			1.4985	0.974052		1.19542	1.54071		0.940633	1.52431		0.729097	1.69323
	1.71789	0.832092		0.854597	0.893207		0.913165	1.29536		1.13467	1.34415			1.43854	2.6592		1.12796	1.72373		1.18606	1.46856		1.06581	1.61112
	1.3517	1.27286		1.50183	0.776851		1.23255	1.18666		1.1474	1.11774			0.893052	1.93822		1.08437	1.77886		1.06274	1.48817		0.701602	1.40433
	0.908706	1.2326		0.780337	1.04639		1.01424	1.6213		0.852056	1.13915			0.898696	1.47272		1.4374	1.31453		1.18376	1.46699		0.798068	1.21075
	1.08002	0.936255		0.706878	1.95444		1.02045	1.33966		1.22973	1.26393			0.897282	1.29921		0.931006	1.24887		1.07469	1.59396		0.93865	1.37342
	1.11871	1.46115		1.01168	0.801269		1.26071	1.40986		0.94729	1.54273			1.22239	0.961009		0.905859	1.41722		1.36171	1.50741		0.998036	1.74226
	0.81421	1.51823		1.06484	1.18775		1.06166	1.20464		0.979003	0.965073			1.10103	1.44869		1.00606	1.76786		0.861028	1.54727		1.23073	1.55624
	1.12751	1.32382		0.807984	0.840971		0.998634	1.1277		0.909196	1.28956			1.11493	1.99815		1.21411	1.51997		1.28551	1.43709		1.49779	1.6212
	1.1536	1.71005		1.17794	0.696546		1.36496	1.4446		0.973871	1.29138			0.745987	1.59928		0.982707	1.56439		1.71952	1.52092		1.3761	1.3625
	1.29401	1.55302		1.00501	0.913018		1.13902	1.85023		1.16741	1.28068			0.853482	1.59412		0.929901	1.30743		1.51887	1.7823		1.34024	1.30088
	1.2163	1.53888		1.11862	1.97699		1.38171	1.17551		1.09348	0.985907			1.31809	0.865782		1.74514	1.52242		0.91935	1.55051		1.41853	1.66648
	1.07767	1.32963		1.58136	1.82705		1.03973	1.40466		1.20059	0.95645			0.827543	1.43668		1.24455	2.46631		1.30143	1.90574		0.885337	1.27685
	0.920376	1.14475		0.742933	1.10813		0.932347	1.43011		0.99513	1.09401			1.25777	1.62963		0.981882	1.64457		1.3922	1.81271		1.58229	1.36555
	1.14062	1.21321		1.33149	0.892511		0.903609	1.56101		1.25916	1.4418			1.2556	1.3189		0.808216	1.3189		0.893866	2.11303		1.58275	1.06541
	1.38029	1.31833		0.840685	1.38296		0.992692	1.41413		1.1062	0.864846			1.29598	2.02201		0.987477	0.874343		1.5499	1.28113		0.984044	1.65314
	1.05148	1.42906		0.997569	0.82089		1.30891	1.77852		1.26548	1.29959			0.932181	1.08489		0.849684	1.87018		0.931333	1.64325		1.37836	1.59547
	1.21987	1.3381		1.26765	1.33406		0.979011	1.19943		0.948128	1.29822			1.28061	1.5393		1.00282	1.44363		0.889145	1.497		1.07812	1.40235
	1.4817	0.97525		1.23527	1.23026		0.872559	1.89659		0.974302	1.41646			0.948745	1.23548		1.19791	1.06596		1.05913	1.8105		0.779644	1.04666
	1.07955	0.964976		1.39505	0.944331		1.02926	1.41288		0.899369	1.27742			0.593456	1.44116		0.747464	2.22749		1.3389	1.841		1.35361	1.19939
	1.33845	0.90557		1.68376	0.775219		1.09491	1.58787		1.00619	1.27303			0.975413	1.69382		1.27076	1.44665		1.15453	1.37056		1.04218	1.18645
	0.692394	0.955986		0.903302	1.49256		0.757382	1.17202		1.11806	1.26711			1.26887	1.77135		0.761646	1.34604		0.732557	1.80558		1.23245	1.45016
	1.11605	0.914668		1.47213	0.816913		1.08636	1.27226		1.06165	0.706723			0.961203	1.76038		0.84288	1.49852		1.1936	1.64726		0.924863	1.26024
	1.28767	0.958638		0.704579	0.869455		0.932244	1.14616		0.937271	0.949328			1.32906	1.09521		0.724575	0.987341		1.0867	1.85761		0.781178	1.39313
	1.10019	1.03015		1.227	0.889541		1.08879	1.08276		1.03489	0.960154			0.806167	1.59908		0.682077	1.54371		0.956805	1.75901		1.34955	1.25148
	1.2116	1.4791		1.16379	0.857997		1.02564	1.4132		1.26439	1.11517			1.78066	1.51901		1.68451	1.67129		1.02438	1.86755		1.094	1.30489
	1.21306	1.07436		0.833795	0.826678		1.03702	1.27038		1.24671	1.46586			0.66212	1.7709		1.41303	0.929412		1.49196	1.58878		0.922393	1.13811
	0.651704	1.44478		1.43927	0.687532		0.972071	1.17089		0.994712	0.893967			1.28425	1.33362		0.616283	1.4416		1.10264	1.68619		1.07512	1.1094
	1.15832	1.06614		1.19525	0.980387		0.859979	0.992665		1.11921	1.30289			1.2899	1.82267		1.35644	1.88783		1.27284	1.47353		1.25701	1.35075
	1.41638	1.18841		0.940145	0.863165		1.20219	0.966226		0.939207	1.30722			0.990192	0.970006		1.28628	1.38409		1.46991	1.93192		0.941469	1.21273
	0.998445	1.12235		1.35323	2.1853		1.05331	0.790357		1.1252	1.34871			0.826905	1.07055		1.05876	1.55289		1.43524	1.98936		0.848161	1.25875
	1.19126	1.55797		0.916062	1.37701		1.21278	1.55289		1.06566	1.46458			0.978398	1.45496		1.47779	1.36753		1.3446	2.06198		1.58775	1.41841
	1.15166	1.63334		0.881744	0.854472		0.626317	0.933787		1.02808	1.19332			1.33032	2.25215		1.32917	2.24806		1.17127	1.70232		1.10705	1.00953
	1.14925	1.69104		1.21	0.809487		1.11231	1.06085		1.10736	0.920814			1.10448	1.1784		1.14975	2.48665		1.0626	2.13748		0.927947	1.2369
	1.36168	1.40985		1.51287	0.797929		0.867788	0.856572		1.39066	0.9335			0.976646	1.40075		1.52913	1.79734		0.929681	2.18635		0.653652	1.21119
	1.58732	1.64933		1.20829	0.9596		1.14805	1.07986		1.17567	0.837115			0.971242	1.33305		1.26184	1.22258		1.18094	1.72898		1.31352	1.36397
	n=200	n=200		n=200	n=200		n=200	n=200		n=200	n=200			n=200	n=200		n=200	n=200		n=200	n=200		n=200	n=200
		p < 0.0001			p < 0.0001			p < 0.0001			p < 0.0001				p < 0.0001			p < 0.0001			p < 0.0001			p < 0.0001

## Sheet: Figure4
Figure4b						Figure4e								Figure4f								Figure4g								Figure4h								Figure4j
	Plate/Well	Gene/Control	Living cells [%]				SF3B1 Nuclear intensity								Living cells [%]								RBM39 Nuclear intensity								Living cells [%]								Time [h]	Caspase 3/7 activity
			Control	Ras			Control			Ras					Control			Ras					Control			Ras					Control			Ras						Control									Ras
	1B02	H2O	100.493	109.19			siNT	siSF3B1_1	siSF3B1_2	siNT	siSF3B1_1	siSF3B1_2			siNT	siSF3B1_1	siSF3B1_2	siNT	siSF3B1_1	siSF3B1_2			siNT	siRBM39_1	siRBM39_2	siNT	siRBM39_1	siRBM39_2			siNT	siRBM39_1	siRBM39_2	siNT	siRBM39_1	siRBM39_2				siNT			siSF3B1			siRBM39			siNT
	1B03	RBM17	100.875	101.208			1	0.345735	0.418324	1.96001	0.495782	0.607352			98.9934	71.3444	67.6916	77.8245	9.65063	14.1708			1	0.841027	0.781582	2.65665	1.77542	1.66676			96.1737	93.7126	97.6089	107.14	39.7062	50.9443			26	59.625	151.25	136.875	69.75	170	175.875	57.9375	161.375	155.562	57.9375
	1B04	SMNDC1	91.6763	95.6297			1	0.415423	0.47934	1.78398	0.627991	0.710455			108.807	73.8136	83.6427	105.285	22.6558	29.8513			1	0.698321	0.695546	2.77844	1.78068	1.6373			104.585	89.1793	89.1767	97.8958	47.0098	46.2812			30	70.6875	178.375	159.75	80.875	187.875	153.75	66.4375	197.125	163	63.1875
	1B05	U2AF1	97.3429	103.275			1	0.398586	0.458291	2.26383	0.677265	0.767338			92.1993	90.4607	86.0187	116.891	27.0842	30.8104			1	0.665778	0.658217	2.84603	1.84715	2.04387			99.241	85.6821	87.1327	94.9639	46.7009	42.6148			34	92.6875	184.375	176.688	84.1875	205.562	169.875	90.1875	214.875	178.438	71.5
	1B06	DNAJC8	98.7709	86.6815					n=3			n=3					n=3			n=3					n=3			n=3					n=3			n=3			38	105.312	214.812	162.312	85.875	197.062	164.812	97.8125	219.938	199.562	82.5625
	1B07	U2SURP	97.9661	112.755				p = 0.0001	p = 0.0003	p < 0.0001	p < 0.0001	p < 0.0001				p = 0.1763	p = 0.1945		p < 0.0001	p < 0.0001				p = 0.0644	p = 0.0405	p < 0.0001	p < 0.0001	p < 0.0001				p = 0.0813	p = 0.1779		p < 0.0001	p < 0.0001			42	95.3125	207.25	166.562	97.75	209.688	154.688	107.188	219.875	183.438	92.8125
	1B08	CHERP	93.2349	99.651																																			46	102.938	205.5	169.125	101.125	197.125	161.312	125.75	229.375	194.5	106.188
	1B09	PUF60	94.3498	65.1606																																			50	108	205.375	179.188	102.812	219.938	164	129.062	238.625	191.875	113.125
	1B10	BUB3	95.4664	96.4371																																			54	128.312	206.375	173.312	102.062	210.688	170.75	146.125	236.062	208.062	119.812
	1B11	C19orf43	90.4968	53.089																																			58	164.812	208.062	180.938	114.812	213.188	210.625	183.375	260.688	241.125	150.438
	1C02	siNT 1	98.6588	98.8986																																			62	208.062	235.125	203.875	165.688	252.812	234.25	264	321.75	300.375	158.062
	1C03	CCAR1	102.497	103.288																																			66	242.75	259.812	223.188	187.688	276.625	279.25	343.625	409.75	362.312	162.375
	1C04	RBM10	88.8416	99.2123																																			70	259.688	301.438	258.125	235.188	323.375	309.75	376.812	469.875	409.75	185.188
	1C05	CDK11A	95.5021	81.136																																			74	292.75	312.312	294.5	248.812	395.312	384.5	402.125	564.875	432.562	225.938
	1C06	RBM5	92.5938	53.2011																																			78	275	318.25	341.25	295.312	420	406.438	461.5	542.812	369.938	243.75
	1C07	SUGP1	90.0877	91.4563																																			82	308.062	298.75	329.25	328.375	406.438	341.875	468.375	510.75	358.125	310.625
	1C08	FUS	91.1179	81.7618																																			86	326.688	286.062	303	353.75	415.625	311.5	451.312	448.062	311.5	352.938
	1C09	SNRNP40	91.0521	97.8069																																			90	322.5	266.562	291.188	364.938	370.875	310.562	420.875	385.938	246.25	423.438
	1C10	PPIH	90.8699	102.22																																			94	351.25	266.625	261.438	320.75	345.438	273.312	376.812	371.688	235.188	494.438
	1C11	CTNNBL1	90.5524	102.078																																			98	342	253	249.625	315.812	331.75	264.812	322.375	348.75	209.812	579.312
	1D02	siNT 1	100.603	101.15																																			102	314.125	239.562	246.938	276.688	335.125	271.625	297.062	324.25	207.25	660.812
	1D03	WBP11	84.0848	109.062																																			106	295.438	261.5	229.25	273.25	318.188	258.188	275.75	323.312	219.125	755.625
	1D04	PQBP1	89.1957	100.275																																			110	284.25	255.625	231.938	285.938	340.25	272.5	259.875	306.438	208.938	885.312
	1D05	PRCC	86.0915	101.063																																			114	281.812	242.812	220.688	283.562	397.062	319.938	256.312	329.25	224.125	1039.62
	1D06	PPIE	93.8905	98.8618																																			118	286	238.625	213.188	325.062	399.625	377.688	265.688	322.375	214.938	1183.56
	1D07	PPIL1	94.4852	108.054
	1D08	MFAP1	93.112	52.7918
	1D09	IK	79.294	80.1649																																			Time [h]	Mean	SD	N	Mean	SD	N	Mean	SD	N	Mean
	1D10	SMU1	91.384	72.7296																																			26	115.917	49.277	3	138.542	59.6477	3	124.958	58.1145	3	50.375
	1D11	PPIL2	94.3419	96.0365																																			30	136.271	57.5552	3	140.833	54.6569	3	142.188	67.784	3	65.0208
	1E02	siNT 2	101.641	101.562																																			34	151.25	50.8621	3	153.208	62.3803	3	161.167	64.1128	3	80.5833
	1E03	HSPB1	103.387	83.2813																																			38	160.812	54.7654	3	149.25	57.2041	3	172.438	65.4252	3	91.9375
	1E04	CCDC12	113.051	94.3877																																			42	156.375	56.6599	3	154.042	55.9715	3	170.167	57.504	3	106.312
	1E05	DDX41	101.453	54.0113																																			46	159.188	51.9984	3	153.188	48.513	3	183.208	52.7272	3	107.354
	1E06	PPWD1	105.699	107.401																																			50	164.188	50.3907	3	162.25	58.5821	3	186.521	54.9771	3	113.938
	1E07	PPIL3	91.2018	103.555																																			54	169.333	39.1831	3	161.167	54.943	3	196.75	46.0236	3	123.271
	1E08	DHX35	85.7945	68.4685																																			58	184.604	21.8569	3	179.542	56.0717	3	228.396	40.1974	3	140.021
	1E09	CACTIN	96.6501	96.1364																																			62	215.688	16.9631	3	217.583	45.8914	3	295.375	29.1979	3	142.479
	1E10	GPATCH1	87.7616	100.036																																			66	241.917	18.3267	3	247.854	52.1224	3	371.896	34.0883	3	150.167
	1E11	EIF4A3	81.7144	92.1259																																			70	273.083	24.5679	3	289.438	47.4732	3	418.812	47.1885	3	158.542
	1F02	siNT 2	99.097	98.3895																																			74	299.854	10.8247	3	342.875	81.6397	3	466.521	86.5261	3	179.271
	1F03	MAGOH	115.932	114.189																																			78	311.5	33.6368	3	373.917	68.4101	3	458.083	86.4881	3	191.417
	1F04	RBM8A	86.8728	104.817																																			82	312.021	15.6305	3	358.896	41.7219	3	445.75	78.7878	3	228.438
	1F05	SAP18	91.1158	96.5858																																			86	305.25	20.4057	3	360.292	52.3698	3	403.625	79.7991	3	272.417
	1F06	FRG1	90.6469	97.288																																			90	293.417	28.0353	3	348.792	33.2403	3	351.021	92.4005	3	349.417
	1F07	WDR83	80.8786	84.5642																																			94	293.104	50.4225	3	313.167	36.6556	3	327.896	80.3287	3	432.917
	1F08	PPIG	87.7181	101.331																																			98	281.542	52.3856	3	304.125	34.9658	3	293.646	73.7898	3	516.25
	1F09	SDE2	92.3242	103.959																																			102	266.875	41.0855	3	294.479	35.2912	3	276.188	61.2297	3	606.792
	1F10	FAM32A	97.4581	101.084																																			106	262.062	33.0973	3	283.208	31.215	3	272.729	52.1594	3	685.312
	1F11	FAM50A	92.1031	90.909																																			110	257.271	26.1951	3	299.562	35.8712	3	258.417	48.7664	3	777.667
	1G02	H2O	100.355	106.492																																			114	248.438	30.9483	3	333.521	57.9564	3	269.896	53.8628	3	851.708
	1G03	NOSIP	98.265	104.918																																			118	245.938	36.9529	3	367.458	38.3193	3	267.667	53.7461	3	908.167
	1G04	ZNF830	94.8735	37.7516
	1G05	DDX42	81.4578	90.591
	1G06	CD2BP2	88.6849	92.5154
	1G07	SNRNP27	84.1275	99.827
	1G08	PRPF4B	79.4237	67.7856
	1G09	C9orf78	98.3943	92.257
	1G10	CXorf56	88.6898	78.1903
	1G11	FAM50B	83.0421	91.8417
	2B02	H2O	102.434	105.984
	2B03	KIN	93.4055	67.5071
	2B04	THRAP3	105.559	95.5187
	2B05	SRPK1	95.2248	102.066
	2B06	SRPK2	97.8865	102.682
	2B07	SNRPB	93.8744	100.878
	2B08	SNRPD1	97.5059	106.382
	2B09	SNRPD2	94.3736	101.853
	2B10	SNRPD3	92.2458	92.787
	2B11	SNRPE	92.3168	84.4679
	2C02	siNT 1	99.454	100.367
	2C03	SNRPF	89.0731	95.8124
	2C04	SNRPG	96.7793	93.4237
	2C05	SNRNP70	92.5953	95.1026
	2C06	SNRPA	94.6648	101.587
	2C07	SNRPC	100.497	97.0806
	2C08	PRPF40A	88.2206	68.8871
	2C09	RBM25	92.6141	78.6918
	2C10	SNRPA1	90.6988	102.787
	2C11	SNRPB2	84.5457	75.669
	2D02	siNT 1	100.409	98.5171
	2D03	SF3A1	88.0708	106.938
	2D04	SF3A2	85.5817	96.3205
	2D05	SF3A3	93.3899	94.6829
	2D06	SF3B1	86.9537	63.1349
	2D07	SF3B2	81.0967	34.9627
	2D08	SF3B3	85.589	90.809
	2D09	SF3B4	94.8975	93.0897
	2D10	SF3B6	87.1793	90.8062
	2D11	PHF5A	95.1346	104.044
	2E02	siNT 2	99.9189	101.462
	2E03	SF3B5	108.176	101.735
	2E04	DHX15	86.4851	88.2322
	2E05	U2AF2	94.9222	82.4066
	2E06	DDX46	84.225	76.2004
	2E07	SF1	91.2022	95.4668
	2E08	HTATSF1	99.1597	91.5749
	2E09	TCERG1	89.0476	100.819
	2E10	SRRM2	86.4934	96.0115
	2E11	NCBP2	87.2881	106.409
	2F02	siNT 2	100.219	99.6539
	2F03	NCBP1	102.722	97.9872
	2F04	PRPF8	84.6312	99.034
	2F05	SNRNP200	91.8828	86.7955
	2F06	EFTUD2	99.2111	90.1252
	2F07	PRPF6	89.6369	85.0006
	2F08	TXNL4A	88.6223	76.2566
	2F09	DDX23	92.3346	76.6586
	2F10	LSM2	86.132	88.7833
	2F11	LSM3	101.411	99.7535
	2G02	H2O	102.347	102.953
	2G03	LSM4	100.122	105.18
	2G04	LSM5	89.8531	100.93
	2G05	LSM6	91.7618	98.2783
	2G06	LSM7	89.6826	96.4534
	2G07	NAA38	97.7033	102.656
	2G08	PRPF3	85.7398	88.0139
	2G09	PRPF4	82.0812	91.7887
	2G10	PRPF31	98.0398	101.459
	2G11	SNU13	95.062	95.3619
	3B02	H2O	98.6602	104.912
	3B03	SART1	93.9431	84.5602
	3B04	USP39	91.0062	90.2077
	3B05	ZMAT2	89.728	102.055
	3B06	PRPF38A	87.324	94.505
	3B07	PRPF19	89.1723	102.369
	3B08	CDC5L	87.4874	102.533
	3B09	BCAS2	112.237	99.0028
	3B10	PLRG1	90.5904	90.2665
	3B11	HSPA8	87.1396	97.9806
	3C02	siNT 1	98.8252	98.081
	3C03	CWC15	90.2299	101.751
	3C04	RBM22	87.3003	90.0961
	3C05	XAB2	80.5448	41.4496
	3C06	CRNKL1	78.2126	62.7914
	3C07	ISY1	89.2364	68.0102
	3C08	SNW1	71.9394	98.912
	3C09	AQR	77.91	70.2343
	3C10	BUD31	94.55	89.5969
	3C11	SNIP1	78.0536	102.023
	3D02	siNT 1	101.278	99.2975
	3D03	BUD13	98.1939	98.5457
	3D04	RBMX2	86.8372	98.7715
	3D05	UBL5	86.3779	56.5524
	3D06	DHX16	81.0335	93.013
	3D07	CWC22	91.0153	64.1731
	3D08	SYF2	85.7614	104.546
	3D09	DHX8	86.3289	92.0405
	3D10	PRPF18	79.3159	98.9851
	3D11	CDC40	83.6176	102.123
	3E02	siNT 2	100.366	100.525
	3E03	DHX38	97.3461	102.886
	3E04	SLU7	90.5146	55.2908
	3E05	CWC27	92.5075	96.9142
	3E06	DDX5	82.3602	100.442
	3E07	RNF113A	90.6542	94.2649
	3E08	GPKOW	107.341	90.4117
	3E09	RALY	88.0703	85.1279
	3E10	RBMX	86.5605	98.8576
	3E11	TRA2A	80.9151	96.7374
	3F02	siNT 2	99.5308	102.096
	3F03	SNRPG	93.7172	91.7832
	3F04	HNRNPC	88.3483	55.4745
	3F05	HNRNPUL2	101.197	98.0524
	3F06	HNRNPH2	86.478	85.1934
	3F07	HNRNPM	96.6815	87.6557
	3F08	SRSF7	78.5482	75.4795
	3F09	HNRNPA3	96.8	73.5868
	3F10	SRSF9	98.3774	99.736
	3F11	RNPC3	85.95	98.0151
	3G02	H2O	99.2267	98.3759
	3G03	SRSF2	88.1735	95.8975
	3G04	SRSF10	95.3108	89.6042
	3G05	TRA2B	79.7053	86.0402
	3G06	SRSF6	80.6545	85.1277
	3G07	HNRNPA2B1	86.3923	78.7173
	3G08	HNRNPL	83.8125	81.1933
	3G09	SRSF1	83.019	44.4738
	3G10	SRSF3	83.4347	87.2939
	3G11	HNRNPUL1	72.3433	71.4319
	4B02	H2O	104.198	105.97
	4B03	HNRNPF	89.3846	93.3615
	4B04	ZRSR2	97.2958	103.076
	4B05	HNRNPH3	92.7663	94.0972
	4B06	HNRNPH1	100.394	107.128
	4B07	HNRNPAB	94.623	103.874
	4B08	HNRNPR	101.558	105.864
	4B09	HNRNPDL	99.1718	102.668
	4B10	TFIP11	97.0812	97.7679
	4B11	HNRNPA0	92.5476	96.1333
	4C02	siNT 1	100.709	100.318
	4C03	HNRNPU	90.4235	93.1255
	4C04	SYNCRIP	104.611	62.249
	4C05	SRSF4	96.9405	100.402
	4C06	HNRNPA1	100.257	100.146
	4C07	SF3B6	86.7568	90.6307
	4C08	SRSF5	91.1821	80.1662
	4C09	HNRNPD	87.8017	92.342
	4C10	PCBP2	93.4821	94.7328
	4C11	HNRNPK	85.9669	69.615
	4D02	siNT 2	99.2909	99.6819
	4D03	SNRPN	97.4679	97.3341
	4D04	SRRM1	96.5412	99.1015
	4D05	SRSF11	94.6974	95.2426
	4D06	LUC7L	82.4256	69.9909
	4D07	PCBP1	85.9374	100.097
	4D08	SREK1	98.981	98.1922
	4D09	SART3	95.9788	86.7697
	4D10	SFSWAP	90.0727	101.43
	4D11	LSM1	96.6352	102.015
			mean values of n=3 replicates
[truncated: 16 more columns]

## Sheet: Figure5
Figure5f						Figure5h															Figure5i															Figure5j
	Plate/Well	Gene	Living cells [%]				CHD4 Nuclear intensity							Living cells [%]								SPT5 Nuclear intensity							Living cells [%]								SPI-17 [M]	Living Cells [%]							SPI-21 [M]	Living Cells [%]
			Control	Ras			Control			Ras				Control			Ras					Control			Ras				Control			Ras						Control n = 3			Ras n = 3					Control n = 3			Ras n = 3
	1B02	H2O	99.7398	100.383			siNT	siCHD4_1	siCHD4_2	siNT	siCHD4_1	siCHD4_2		siNT	siCHD4_1	siCHD4_2	siNT	siCHD4_1	siCHD4_2			siNT	siSPT5_1	siSPT5_2	siNT	siSPT5_1	siSPT5_2		siNT	siSPT5_1	siSPT5_2	siNT	siSPT5_1	siSPT5_2			5e-06	121.918	125.146	125.303	89.692	106.886	98.1803		5e-06	99.6745	99.588	101.402	95.8497
	1B03	F3	99.074	99.2421			1	0.634478	0.637529	1.78849	0.983013	0.961446		97.1395	102.088	99.021	100.277	64.1359	47.214			1	0.493009	0.406718	3.9922	0.942693	0.924953		96.1356	87.7055	83.0951	100.277	56.5732	37.7547			1e-05	141.965	139.163	137.893	73.0324	76.7668	80.1523		2.5e-05	107.017	110.014	108.612	90.2769
	1B04	SLC4A2	103.682	93.9254			1	0.600409	0.579369	1.77805	0.903197	0.889901		104.174	108.727	107.874	108.705	62.4691	54.9417			1	0.529474	0.466392	3.58735	1.10417	0.93754		106.198	103.351	99.4509	108.705	53.4103	32.8602			2.5e-05	154.353	137.964	141.468	47.3364	55.4017	58.7752		5e-05	106.032	88.2031	107.154	50.0103
	1B05	NTAN1	102.16	99.3697			1	0.704841	0.709032	1.89379	0.977216	0.953731		98.6864	91.697	91.3352	91.0178	70.5148	56.5379			1	0.498791	0.448517	3.75176	1.06644	0.996306		97.6664	95.8282	92.8441	91.0178	31.317	25.3328			5e-05	17.0941	74.4542	75.5125	10.5412	23.8317	18.971		7.5e-05	61.8399	108.723	106.687	29.2861
	1B06	RRBP1	105.194	97.3563					n=3			n=3				n=3			n=3					n=3			n=3				n=3			n=3			7.5e-05	8.5318	6.25	5.59867	11.1912	12.7738	7.76053		0.0001	16.6747	18.4567	40.2162	14.6293
	1B07	DDX49	101.68	92.6744				p < 0.0001	p < 0.0001	p < 0.0001	p < 0.0001	p < 0.0001			p = 0.9984	p > 0.9999		p = 0.0002	p < 0.0001				p = 0.0001	p < 0.0001	p < 0.0001	p < 0.0001	p < 0.0001			p = 0.9606	p = 0.7253		p < 0.0001	p < 0.0001			0.0001	9.20789	7.85543	5.36239	10.4211	2.69633	3.32507
	1B08	ILK	102.153	89.8401
	1B09	UACA	97.4707	107.841
	1B10	PAPOLA	100.987	80.3943
	1B11	MLX	101.303	85.9276
	1C02	siNT	100.93	98.7289
	1C03	SOD2	99.7963	101.21
	1C04	ATP13A3	99.139	100.031
	1C05	PDCD6	96.9684	95.1679
	1C06	TOR1B	107.532	90.2564
	1C07	MMS19	102.714	98.4211
	1C08	VEGFA	99.8537	98.5338
	1C09	PPP2R3C	98.6475	94.1611
	1C10	IGF2BP2	112.619	92.4753
	1C11	HIF1A	100.833	93.4585
	1D02	siNT	100.303	99.9614
	1D03	TCF3	99.8297	96.9462
	1D04	STK25	101.159	96.6152
	1D05	SSFA2	99.2274	98.3419
	1D06	MICAL1	103.281	97.0044
	1D07	SCRIB	96.3901	98.0196
	1D08	RPAIN	104.904	98.5149
	1D09	PTPN12	110.36	94.7271
	1D10	ABLIM3	102.733	93.6248
	1D11	UBAP2L	99.1058	92.2583
	1E02	siNT	99.2947	100.12
	1E03	CAST	98.998	97.3363
	1E04	ARNTL2	100.202	102.174
	1E05	PTS	99.6537	96.2823
	1E06	SLC35F5	99.0803	96.4675
	1E07	HNRNPM	99.0524	85.4126
	1E08	KIFC3	104.593	92.746
	1E09	ITGB1BP1	100.404	96.7495
	1E10	PXN	95.3172	93.764
	1E11	MRPL33	98.5753	92.2697
	1F02	siNT	99.4367	99.9343
	1F03	LCMT1	99.3273	104.536
	1F04	APTX	101.047	100.132
	1F05	TOMM34	101.164	95.7448
	1F06	TMEM138	99.139	104.212
	1F07	MAP4K4	99.0722	91.1903
	1F08	RHBDF1	101.977	93.4363
	1F09	YIPF3	102.444	91.4648
	1F10	MTDH	95.7138	92.6002
	1F11	TFDP1	95.4247	89.197
	1G02	H2O	100.295	100.873
	1G03	AUP1	101.629	97.1021
	1G04	C9orf78	98.8953	99.3559
	1G05	CCDC90B	96.7495	98.1848
	1G06	SDHA	101.972	89.4747
	1G07	MICAL2	97.8807	91.5813
	1G08	CELF1	96.8476	93.1682
	1G09	AP2M1	104.204	94.5756
	1G10	FBXW5	97.3324	94.1946
	1G11	EIF4G3	94.0353	90.1643
	2B02	H2O	99.2467	100.816
	2B03	P4HA2	100.311	94.9133
	2B04	DLG1	101.974	94.8726
	2B05	ARFGAP3	103.651	94.5222
	2B06	SUPT5H	107.324	50.6279
	2B07	DNM1L	97.4426	95.1406
	2B08	RMDN1	104.819	92.3442
	2B09	BECN1	104.08	94.3159
	2B10	PRKAG1	98.8573	89.7384
	2B11	SAP30BP	101.495	91.3794
	2C02	siNT	98.0058	99.1289
	2C03	APOPT1	97.9081	94.2934
	2C04	BRD8	99.8672	91.0524
	2C05	CHD4	104.131	73.3613
	2C06	METTL5	96.0562	91.3569
	2C07	PSMG1	101.265	92.3067
	2C08	SNX14	102.142	95.4494
	2C09	PSMD13	90.3551	89.8415
	2C10	DDX39A	102.351	89.1319
	2C11	PPP4C	95.0201	92.271
	2D02	siNT	101.302	102.574
	2D03	ARL16	103.061	92.5984
	2D04	PABPC4	105.297	95.8951
	2D05	ZNF207	98.9715	73.4807
	2D06	RRP36	94.3519	99.3908
	2D07	CARS	103.376	95.8203
	2D08	KDM1A	101.374	103.045
	2D09	ERCC1	100.506	98.867
	2D10	REXO2	103.287	95.9292
	2D11	IFRD2	103.41	90.018
	2E02	siNT	100.299	98.9589
	2E03	SCYL1	101.835	100.31
	2E04	FASTK	102.364	93.5721
	2E05	COPS7A	107.107	93.7893
	2E06	EIF2AK4	99.4376	97.8919
	2E07	ACLY	97.1334	97.4941
	2E08	CHTF8	102.003	97.8583
	2E09	ZC3H14	101.565	99.2434
	2E10	DPM2	104.935	83.7225
	2E11	EIF3K	105.357	95.981
	2F02	siNT	100.009	98.4323
	2F03	TSTA3	98.7984	89.6842
	2F04	RARS2	103.243	101.106
	2F05	HNRNPAB	101.299	94.2875
	2F06	HNRNPUL2	109.982	98.4582
	2F07	C12orf10	104.558	97.0716
	2F08	DDX5	101.489	93.9258
	2F09	AKR1A1	104.55	89.6642
	2F10	RHOT2	100.786	97.905
	2F11	STAT6	98.2541	93.0572
	2G02	H2O	101.138	100.09
	2G03	UROD	99.8363	99.0391
	2G04	HNRNPH1	99.1053	101.01
	2G05	NAGK	102.566	95.7982
	2G06	FLNA	103.019	96.1683
	2G07	ARFGAP2	101.222	90.8277
	2G08	GMPR2	109.956	94.1933
	2G09	ANXA6	102.377	90.7344
	2G10	SHMT2	102.902	90.3249
	2G11	TPM1	99.6872	88.2867
	3B02	H2O	98.0514	99.3056
	3B03	UAP1	95.4485	97.7648
	3B04	FLOT1	93.2791	97.0623
	3B05	KHDRBS1	100.678	99.781
	3B06	CHD3	94.5394	99.7557
	3B07	SEC31A	94.1805	93.1091
	3B08	LTBP2	94.1024	91.2876
	3B09	COL6A3	95.8747	93.8513
	3B10	MYL6	94.259	94.8907
	3B11	COL5A1	97.398	93.7599
	3C02	siNT	100.043	99.6985
	3C03	PSPH	101.435	104.893
	3C04	FKBP10	95.2641	102.449
	3C05	NAB2	97.8002	98.9559
	3C06	PCBP2	91.6719	89.3727
	3C07	POSTN	96.067	102.201
	3C08	PCBP4	91.2009	103.514
	3C09	GOLGA2	95.2719	97.6766
	3C10	GNAS	96.9439	99.8202
	3C11	UBXN6	105.113	96.099
	3D02	siNT	97.3109	99.0322
	3D03	TNFRSF1A	93.1902	97.3589
	3D04	SLC39A13	96.6829	98.0375
	3D05	AP1S2	98.7323	99.0448
	3D06	MFGE8	95.5402	92.0412
	3D07	NEXN	95.4003	92.1501
	3D08	PRMT2	96.0498	91.8436
			mean values of n=3 replicates
[truncated: 18 more columns]

## Sheet: Figure6
Figure6b					Figure6c					Figure6d					Figure6e					Figure6f					Figure6i					Figure6j
	SPT5 Nuclear Intensity					Pol II Nuclear Intensity					Pol II-S2P Nuclear Intensity					Pol II-S5P Nuclear Intensity					EU Nuclear Intensity					SPT5 Nuclear Intensity					Pol II-S5P Nuclear Intensity				EU Nuclear Intensity
	Control	Ras d6	Ras+Trame			Control	Ras d6	Ras+Trame			Control	Ras d6	Ras+Trame			Control	Ras d6	Ras+Trame			Control	Ras d6	Ras+Trame			siNT	siSF3B1_1	siSF3B1_2			siNT	siSF3B1_1	siSF3B1_2		siNT	siSF3B1_1	siSF3B1_2
	0.873458	1.49005	1.69558			1.16069	1.97282	1.03283			0.648708	1.0528	1.52598			0.881431	2.26453	1.39599			0.701454	1.16222	0.863669			0.634874	0.427549	0.43536			1	0.735744	0.813118		1	0.737848	0.799376
	0.947814	0.938459	1.17325			1.05634	1.65431	1.32943			0.609244	1.11154	1.49778			0.927241	2.41318	1.0166			0.733656	1.01798	0.847377			0.76592	0.778141	0.638852			1	0.750846	0.859081		1	0.699464	0.707615
	0.830391	1.87132	1.92662			1.44887	2.77104	0.994258			0.856617	1.39213	1.10569			1.16639	1.82619	1.36457			0.781034	1.01841	1.0057			0.707856	0.408895	0.758836			1	0.536652	0.63485		1	0.788173	0.758297
	1.07218	1.74753	1.85111			0.914669	1.66384	0.95433			0.801288	1.14951	1.53118			1.13311	1.71925	1.36877			0.746638	1.34172	0.796616			1.05161	0.446945	0.584923					n=3				n=3
	1.21134	1.98501	1.45186			1.2573	2.26212	1.37596			1.40677	1.75046	1.6464			1.00911	1.49965	1.02411			0.838221	1.23571	0.715516			0.499911	1.00666	0.664549				p = 0.0113	p = 0.047			p = 0.0003	p = 0.0003
	1.04947	1.04981	1.35273			1.27234	2.15877	1.21585			0.952537	1.48007	1.26433			0.950543	1.78937	1.05582			0.985631	1.40395	0.706434			0.69909	0.492402	0.611644
	1.05346	1.22449	2.06504			1.14101	1.27594	1.15067			0.748841	1.75086	1.35522			0.871988	1.17165	1.02972			0.89296	1.46967	1.15408			0.605501	0.799854	0.775284
	0.930905	2.12832	1.03901			1.09267	1.40663	1.1443			0.92259	1.39936	1.08113			0.933201	1.37356	1.22493			0.926889	1.18439	0.971196			0.604201	0.56452	0.555646
	1.09461	1.35805	1.45424			1.04086	1.66132	1.07239			1.19172	1.08002	1.27129			1.31728	1.83905	1.23742			0.874146	1.07003	0.873487			0.913524	0.56588	0.869491
	0.828601	1.64704	1.31287			1.16667	1.6206	1.12461			1.22212	2.31747	1.57638			0.993445	1.7111	1.2553			0.948749	0.855795	0.928518			0.878325	0.546684	0.593846
	0.962619	2.28163	1.04063			1.05401	1.60808	1.02412			1.0369	1.75521	1.63342			0.967085	1.82479	1.47229			0.858429	1.26394	0.772755			0.869412	0.725987	0.445488
	0.825592	1.98914	1.12647			0.993275	1.7851	1.67305			0.718934	0.934386	0.907491			0.611292	1.12004	0.949174			0.848524	1.36953	1.12397			0.650653	0.493577	0.42608
	1.1263	2.72392	1.24645			0.576272	1.23027	1.11376			0.952589	2.47599	1.21075			0.943805	1.4275	1.94913			0.800873	1.3378	1.16502			0.645369	0.558372	0.511645
	0.964701	2.30667	1.41857			1.27384	1.99963	1.51539			1.27527	1.66599	1.46623			0.894132	1.34795	1.38881			0.691366	1.47936	0.821817			0.588491	0.625672	0.910943
	1.12468	1.60844	1.39627			0.426221	1.80654	0.939573			0.635803	1.54996	1.11781			1.24229	1.66198	1.6051			0.807607	1.21558	0.843368			0.686321	0.824883	1.01265
	1.21184	2.6758	1.64161			1.1279	1.36165	1.21996			1.27248	0.84216	1.33133			0.935146	1.94492	0.943281			0.791777	1.04355	0.917948			0.848588	0.619671	0.586063
	1.19772	1.98287	1.7538			0.851473	1.55647	1.00099			0.769058	1.16312	0.832367			0.853988	1.67974	0.951176			0.759046	1.33618	0.739821			0.79811	1.06067	0.962526
	1.08907	1.33619	1.31255			0.817592	1.89431	1.32996			0.789647	1.48394	1.20637			0.798533	1.85282	1.22403			0.86649	1.54641	0.855701			0.735648	0.834394	0.484921
	1.08916	1.65561	1.11885			1.0211	1.54455	1.08517			0.777312	1.18098	1.18439			0.984267	1.26643	1.34564			1.05848	1.1185	0.921351			0.752662	0.543024	0.587187
	0.906066	0.874952	1.12282			0.570255	1.30268	1.11172			0.853393	1.1441	0.93155			1.48195	2.01232	1.42729			0.700587	1.53554	0.834253			1.14986	0.654297	0.96489
	1.02167	1.77749	1.18465			0.770119	1.02139	0.91232			0.98199	1.61879	1.61545			0.949142	1.54142	1.53026			1.04815	1.34916	0.918642			0.765842	0.701551	0.57062
	0.821106	2.02932	1.48015			1.11768	1.12063	1.59762			1.06238	1.64037	1.09551			0.937325	1.97351	1.25571			0.813219	1.68867	1.08182			0.933217	1.05378	0.735212
	1.01564	1.73974	1.2035			1.07818	1.60092	1.30619			0.71497	1.18576	1.06216			0.898214	1.25743	1.44961			1.03529	1.17697	0.979331			1.04583	0.597319	1.05201
	0.95145	1.80584	0.989122			0.975272	1.64517	1.10825			0.721917	2.06975	1.02719			0.896958	1.71846	0.943776			1.03751	1.37215	0.914016			0.8344	0.939718	0.614554
	1.02905	1.85707	1.91465			0.935044	1.89833	1.02667			0.998474	1.48174	1.14052			1.09986	1.99301	1.49857			0.862589	1.73795	0.945138			0.863899	0.660823	0.526325
	1.31954	2.13797	1.35405			1.13397	1.98065	1.44455			1.24534	1.43456	1.0563			1.11709	1.80743	0.476755			0.757925	1.53911	0.755525			0.859704	0.874686	0.622442
	0.987513	2.54903	1.731			1.17439	1.82378	1.44813			0.937162	1.15232	1.37614			0.969129	1.5069	1.1163			0.834812	1.11918	0.948161			0.685265	0.548734	0.904954
	1.06726	1.85458	1.24128			1.06499	2.15264	1.3797			0.799239	1.25794	1.18828			0.920861	1.02817	1.36275			0.77971	1.25575	1.12405			1.11834	0.708794	0.833075
	1.08088	1.81383	1.42445			0.885313	1.90208	1.21064			0.948965	2.06227	1.29993			1.15036	1.32499	0.972599			0.962233	1.33989	0.878901			0.874145	0.780611	0.605273
	1.10778	1.52104	1.39225			1.01269	1.67771	1.28871			0.637639	1.11562	1.00758			0.978799	1.29852	0.902571			0.759692	1.3671	1.13635			0.547314	0.963427	0.933841
	1.14412	1.84901	1.29513			0.51966	1.90437	1.05539			0.513219	2.34521	1.35058			1.16359	1.73856	1.82189			0.770756	1.531	1.10564			0.773043	0.931963	0.856443
	1.17472	1.75993	1.2445			1.08691	1.47825	1.09117			1.10273	1.50301	1.27346			0.911506	1.58884	0.998839			0.832258	1.36626	1.1695			1.39082	0.612103	0.671242
	0.928349	1.10004	1.26574			1.20896	1.47662	1.30098			0.991372	0.932225	1.2926			1.09643	1.3377	1.51752			0.956283	1.50374	1.11748			1.34745	0.585317	0.670037
	0.800311	2.10795	1.22252			1.16142	1.35233	1.33045			0.88307	1.45677	1.14489			1.22938	1.67315	1.03864			1.15617	1.5487	1.05295			0.996175	0.670486	0.908828
	1.03875	2.03468	1.38239			1.15686	1.36591	1.19531			1.38069	1.72348	1.25648			0.427875	1.3801	1.44234			0.717926	2.05687	1.1168			0.868768	0.583804	0.728457
	0.941426	2.18366	1.23158			1.06979	1.8228	1.3245			0.860446	1.17844	1.26339			1.04103	1.48283	1.10477			0.895851	1.55096	0.955676			0.761975	0.616126	0.968978
	1.1691	2.15047	1.0682			1.19845	2.05012	0.83011			0.958997	2.00364	1.82354			1.17257	1.20833	1.5086			0.865635	1.22683	1.16178			0.864883	1.06698	0.990777
	1.01976	1.58116	1.91365			0.841344	1.41024	1.58028			1.3067	0.954685	1.59765			1.22793	1.82138	0.985813			0.747792	1.42079	1.02624			0.594352	0.486638	0.517239
	1.31853	1.35132	1.49581			1.01767	1.43246	1.36222			1.07683	1.65558	1.22471			0.952297	1.89711	1.2689			1.09684	1.22334	1.23292			0.55912	0.686125	0.808746
	1.04157	1.52289	1.40388			1.01403	1.79888	1.47016			0.531742	1.44466	0.928711			1.16829	1.4354	1.34501			0.838195	1.18944	0.917222			0.502779	0.908043	0.89276
	0.919865	2.18074	1.96099			1.00518	1.45144	1.1985			1.02478	1.34303	1.17343			0.668141	1.27729	1.03256			0.925511	1.1904	0.999957			1.08452	1.17137	0.92741
	0.921909	2.01373	1.36348			0.946088	1.87724	1.50203			1.04692	1.44956	1.23341			0.865278	2.24174	1.38272			0.965821	1.46686	1.2695			0.509576	1.02618	0.827059
	1.02429	1.67193	1.39055			1.33855	1.54457	1.34298			1.08506	1.83413	1.06613			0.881191	1.57964	1.43014			0.728043	1.6082	1.28973			1.04706	0.624806	1.12503
	0.859882	1.66642	1.34037			1.0332	1.90021	0.87291			0.963379	0.803597	1.4682			0.912846	1.89043	1.26778			0.927596	1.79816	1.08552			0.967364	0.952254	1.00038
	0.946849	1.6975	1.2319			0.758664	1.86391	1.01169			0.946284	1.3621	1.11188			1.16347	2.25587	1.3838			1.05231	1.6109	0.868167			0.802755	0.662993	0.821437
	1.23901	1.92031	1.53623			1.11969	2.02333	0.792533			0.573669	0.999971	1.09731			0.894543	2.19561	1.59973			0.958933	1.23561	0.916695			1.118	0.850138	1.05932
	0.877223	1.32054	1.12109			1.14001	1.18111	1.02125			1.037	1.3766	1.01655			1.29479	1.76775	1.06526			0.800413	1.3904	1.05375			1.12004	0.78047	1.07827
	1.11908	1.13663	1.18196			1.16011	1.88423	1.28076			0.841225	1.57652	0.896468			0.69383	1.89588	2.03548			0.765783	1.68094	0.832602			1.37512	0.707133	1.03477
	0.970016	1.70018	1.0055			0.557263	1.75136	0.953609			1.21914	1.92354	1.02541			0.957146	1.40741	1.24346			0.861638	1.6488	0.849173			1.03422	0.617036	1.16457
	0.938306	1.66987	1.57817			0.942216	2.06414	0.986551			0.92904	1.10592	1.50091			0.924769	1.546	1.40662			1.03263	1.88871	0.743891			0.742149	1.31179	0.913127
	1.13251	1.8195	1.18242			1.12314	1.63553	1.39684			1.11445	2.05139	1.06			0.810895	1.60685	0.936936			0.994228	1.89101	1.0461			1.06616	0.673594	0.616096
	0.801154	1.88019	1.42747			0.971365	2.02793	1.36864			1.09455	2.64141	1.23732			1.02326	1.69908	1.35846			1.07835	1.4396	1.2037			0.934199	0.717573	1.0631
	1.15923	1.88321	1.36198			0.73641	0.814576	0.908345			1.29231	0.957132	1.11744			0.923973	1.32752	1.08902			0.814495	2.42394	0.963084			0.833001	0.727651	0.8952
	1.1221	1.6519	1.26117			1.01274	2.00351	1.11827			1.14612	2.02756	1.39742			1.09904	1.76564	1.28013			0.850085	1.82689	1.17531			0.870365	1.0301	1.10887
	0.990769	1.92101	1.48239			1.02625	1.78616	1.7416			1.61939	1.13807	0.922113			0.950762	1.76445	1.03319			0.973461	1.4517	1.08703			1.07944	0.59822	1.11996
	1.2886	2.48458	1.69643			1.12927	1.3495	1.26524			1.0103	1.63434	1.06856			1.065	1.32797	1.04287			0.800172	2.64763	1.06836			1.33055	1.04154	0.811226
	1.02352	1.53298	1.61123			0.677482	2.18368	1.44866			0.666299	0.713769	1.04901			1.16652	2.04103	1.28829			1.20968	1.35856	1.00316			0.582007	0.698433	0.870078
	1.39339	1.6276	1.70901			1.02898	1.71912	1.34465			1.06842	1.57587	1.52243			1.01073	1.42836	1.44888			1.10715	2.17424	1.24438			0.958683	0.952698	1.17617
	0.890722	1.61697	1.6384			0.954403	1.27865	1.13306			1.03639	1.27296	1.1736			0.922357	1.02672	1.23301			0.794569	2.26775	1.13983			1.17438	0.525455	0.918834
	0.907355	2.0495	1.4455			0.904144	1.13757	1.19048			0.981474	2.17078	0.942596			1.26025	1.90924	1.08937			0.777069	1.57088	1.08288			1.33786	0.920147	0.777067
	0.836809	2.15855	1.53669			1.37111	1.41805	1.31742			1.09246	1.68956	1.26621			0.962978	1.80741	0.935504			0.967601	1.84898	1.22241			1.06077	0.759851	0.885434
	0.952951	1.6092	1.40766			0.916563	1.18152	1.25554			0.989208	1.40703	1.02693			0.869271	1.86791	1.34141			0.838504	1.42915	1.19792			0.740819	1.07943	0.952336
	1.19313	2.40552	1.55006			0.901342	1.67386	1.04938			0.640662	1.71808	1.32604			0.872419	2.09851	1.44246			0.865593	1.7599	0.998485			1.40559	0.586663	0.575286
	1.01691	1.88396	1.54116			0.701593	2.20848	0.843813			0.836071	1.44709	1.03463			0.631513	1.96469	0.991203			1.0455	1.82994	1.196			1.30762	0.876447	1.16651
	0.944139	1.88406	2.18559			0.945022	1.29835	1.11126			1.18864	1.35734	1.22058			1.02754	2.41821	1.33152			0.981782	1.79001	1.09693			1.13983	1.14186	0.984743
	1.09976	2.03315	1.11693			0.823785	1.41975	1.18672			0.978066	0.918468	0.864742			0.875422	1.66214	1.45311			0.827991	2.02962	0.9156			1.3259	1.07837	0.639684
	0.886246	1.85017	1.46586			1.10129	0.601758	0.432592			1.06852	1.71384	1.37113			0.930764	1.53241	1.01878			0.80156	1.92665	1.08004			1.11427	0.855827	1.32024
	0.812852	1.85891	2.29042			0.950096	1.31902	1.37118			0.760976	1.63006	1.07667			1.03183	1.9787	1.33902			0.93611	1.41826	1.25447			0.73545	1.07612	0.74173
	0.857079	1.71001	1.32841			1.04041	1.22517	0.970738			0.877554	1.72487	1.10237			1.16721	2.07384	1.32735			0.905464	2.33954	1.06982			1.10647	0.619716	0.931777
	0.811051	1.75868	1.77889			1.00685	1.78418	0.993549			1.01183	1.72128	1.27449			0.970158	1.53926	1.37482			0.840155	1.12673	1.05234			1.12482	0.932349	1.23325
	0.958864	2.22335	1.70614			1.0078	1.47377	1.17684			1.05867	1.61286	1.33513			1.07337	2.90939	1.2657			1.15084	1.55812	0.990884			1.05011	0.768005	1.05548
	1.09701	2.49253	1.84102			1.07473	1.79249	1.59609			0.873031	1.54623	1.02676			0.955943	1.57404	1.3509			1.02225	1.71946	1.11939			1.2141	0.85709	0.716085
	1.03094	1.70422	1.31982			1.18597	1.75349	1.58987			0.996069	1.79351	1.01086			0.792803	1.8088	1.19463			1.11361	1.53535	1.10761			0.670308	1.17637	0.909971
	0.972854	2.14476	1.5141			1.17213	1.14196	0.904681			1.18477	1.83106	0.883778			1.13118	2.0146	1.11466			1.03476	1.5441	1.44871			0.687726	0.972749	1.13845
	1.17459	1.31416	1.38243			1.26037	1.58232	1.27822			1.11457	2.28643	1.43344			1.13132	2.06961	1.49025			0.930195	1.4884	1.07786			1.00834	0.935763	1.2252
	0.897603	2.70104	1.68838			1.01695	1.73813	1.2961			1.05762	2.40892	0.900212			1.01334	1.26206	1.29653			0.865413	1.27614	1.26149			0.683587	0.855195	1.02171
	0.834682	1.41507	1.44935			0.976617	1.21338	1.07042			1.17722	1.51632	1.10014			1.14101	1.47263	1.6175			0.799678	1.89802	0.92314			1.03499	0.664265	1.28011
	1.14668	2.1884	1.66657			0.978936	2.23149	0.891056			1.06489	1.50985	1.27244			1.06389	1.64687	1.15597			0.947252	1.71703	1.32567			1.00332	0.615207	1.59882
	1.09796	2.54426	1.77522			0.877074	1.87603	1.28054			0.75742	1.73525	0.966652			0.921462	1.28848	1.10901			0.844235	2.16267	1.10766			1.14682	0.839454	1.05237
	1.03433	1.59876	0.980833			0.978943	2.164	1.0528			0.997911	1.91301	1.4696			0.90121	1.51484	1.36835			1.09651	1.97066	1.16783			0.838557	1.27729	0.845987
	0.990142	2.03955	1.50217			0.967728	1.68668	1.04332			1.06584	1.44109	0.971132			1.11928	1.85224	1.12423			1.00759	1.0399	1.05828			0.902482	1.10588	1.04851
	1.09134	2.13025	1.1048			1.3727	1.37171	1.34557			1.06705	1.60666	1.61156			1.0212	2.106	0.946369			0.975084	1.9751	1.17003			1.00356	1.1992	0.817374
	0.855564	1.9442	1.6834			0.878198	1.23268	1.29561			1.0962	1.58289	1.34576			0.906059	1.5674	1.39463			0.906055	2.12416	1.19007			0.590455	1.01876	0.789174
	0.874457	1.8294	1.89941			1.07256	1.68949	1.15229			1.11816	1.54162	1.52878			1.01924	2.08448	1.34122			0.923885	1.6159	1.10321			0.935443	1.19607	1.02661
	0.971266	1.55594	1.23755			1.38216	1.3837	1.24382			1.08166	1.70443	1.39139			0.97818	1.86649	0.96839			0.95955	1.70354	1.25394			1.31022	0.684846	1.19273
	1.03618	1.91568	1.68751			0.987138	1.9409	1.02394			0.801298	2.06085	1.77101			1.09702	1.67493	1.56443			0.990563	2.69598	1.24085			0.756555	0.747636	1.38877
	0.948778	2.34427	1.30312			1.20842	2.30355	1.57834			1.01036	0.976954	1.20442			1.16834	1.92139	1.04707			0.976796	1.85989	1.21548			1.44767	0.688251	0.862002
	0.855038	1.77678	1.55761			1.05578	2.02767	1.43961			0.956428	1.60056	1.51309			0.943596	1.99647	0.912549			0.948482	2.43169	1.12493			1.42447	0.768679	1.14697
	1.23533	1.81542	1.1863			0.72151	1.95617	1.422			1.32658	1.70439	1.31949			0.934701	1.636	1.19118			0.932261	1.59863	1.12641			1.25114	1.0955	0.697964
	0.856483	2.16302	1.52223			1.01469	1.50011	1.19422			1.14497	1.53363	0.875452			0.981763	2.24706	1.18664			0.860479	2.27685	1.15424			1.09415	1.15942	0.608978
	0.90988	2.06837	1.28322			1.29218	1.42991	0.869322			1.1548	1.83327	1.37613			1.02867	1.6619	1.23766			1.09704	2.11057	0.996972			0.662288	0.880819	0.950669
	1.17076	2.3278	1.41846			1.02755	1.66823	1.22392			1.14404	1.80936	1.11278			0.875567	1.72951	0.966452			0.87581	1.59759	1.25825			0.892325	1.46616	1.14512
	0.929139	1.97685	1.55892			0.762259	0.737548	1.22747			1.21437	0.930774	0.963744			0.997718	1.39168	1.32749			0.838616	1.57368	1.096			1.25678	0.94225	1.32934
	1.08441	2.71271	1.76449			0.718898	1.37311	1.24997			1.06195	1.8381	1.07314			0.974523	1.64363	1.18448			0.868655	2.00996	1.27379			0.944998	1.18158	0.561987
	0.799461	2.10148	1.29221			1.23859	1.80335	1.05787			1.14166	1.40605	1.17467			0.845457	1.65452	1.12576			1.09852	2.05607	1.52983			1.12574	0.967672	0.564733
	0.90047	1.72633	1.05183			1.05399	1.28617	1.70854			0.903968	1.78081	1.38595			1.12476	1.91108	1.49115			1.06528	1.23171	1.05312			0.81017	0.742141	0.608185
	1.35321	1.46162	1.62846			1.23155	2.15514	1.13354			1.28451	1.8351	1.2167			1.07753	1.76669	1.24623			1.02121	1.65326	1.0204			1.16248	0.998636	1.11927
	0.875896	1.69248	1.71603			1.26737	2.17002	1.11947			1.03547	1.36867	0.811657			0.997187	1.83584	1.04528			1.12637	1.67926	1.19929			1.13442	0.554206	1.19202
	0.968445	2.02932	1.22746			0.930181	1.65084	1.11799			1.20681	1.95852	1.1087			0.870739	2.21101	1.05316			1.18844	1.71977	1.16356			0.665805	0.91136	1.12013
	1.01553	2.06879	1.20851			1	2.33225	1.04108			1.06605	1.90222	1.47393			0.905033	1.83033	1.37601			1.04998	1.71422	1.03952			1.23945	0.803644	0.650139
	1.14571	1.39897	1.87565			1.24786	0.905003	0.82429			1.15741	1.39128	1.48623			1.08044	2.33492	1.33693			0.926623	2.20232	1.29269			0.950495	0.759082	1.015
	1.20388	1.4389	1.58257			1.05791	1.64251	1.59409			1.12164	1.22482	1.12113			1.01878	2.11092	1.40079			1.02031	1.89962	1.18754			1.03706	0.814704	0.635428
	0.887789	1.95808	1.11702			1.02418	1.67721	1.22404			0.95929	2.1196	1.29981			0.952424	1.73807	1.30295			1.06009	1.61656	1.14246			1.36391	0.835788	0.709703
	0.918319	3.10678	1.81757			0.953222	1.74396	1.38378			0.932573	2.23196	1.08569			0.987157	2.02998	0.878672			1.10764	1.30535	1.16963			1.15156	0.817283	0.981976
	1.02953	1.59972	1.56364			1.11974	1.40517	0.946658			0.822515	2.06124	0.979162			0.891752	1.58287	0.451926			1.07852	1.95463	1.11796			1.56738	0.791169	1.11917
	0.930902	3.26169	1.4899			0.979736	1.39147	1.07026			0.699812	2.21971	1.15889			0.850603	1.51897	1.13684			0.906688	1.25915	1.1212			1.02794	0.648314	0.718966
	0.805375	2.11968	1.88717			1.01423	1.76878	1.17146			1.0182	0.823709	1.07165			1.2882	1.9145	1.21875			0.995992	2.00629	1.18207			1.29266	0.660101	0.747074
	0.851029	1.10675	1.13941			1.04044	0.955405	1.33108			1.23621	1.90893	1.03492			1.1771	2.3498	1.14208			1.24647	1.42911	1.26702			1.43133	0.699588	0.66423
	0.879392	2.33587	2.01266			1.03246	1.7288	0.892896			1.00733	1.79332	1.1629			1.17835	2.01053	1.08401			0.955017	2.64291	1.20423			1.04011	0.815504	0.931109
	0.861777	2.41008	1.14997			0.953877	1.75992	1.30048			1.09602	1.69312	1.28494			1.16183	1.92625	1.86492			1.01862	2.44733	1.097			1.45263	0.77	0.855556
	0.81405	2.39262	1.67345			1.30986	1.59067	1.82012			1.09134	2.04171	1.37059			1.00445	1.91928	1.49253			1.08049	1.70319	1.4776			0.727477	0.863209	1.03868
	0.930647	1.87916	1.89963			0.984317	1.55226	1.06039			0.912517	1.47202	1.82952			0.941707	2.33649	1.52801			0.952733	1.87125	1.15206			0.993408	1.28154	0.758896
	1.01693	1.32894	1.7024			0.922883	1.93859	1.41992			0.823357	2.22903	0.971477			0.789415	2.44241	1.24157			0.923712	1.68	1.37261			0.959216	0.510521	1.08388
	0.931253	2.60403	1.72034			1.03397	1.49827	1.43267			1.05832	2.07325	1.09728			0.839717	1.95258	1.03632			1.15813	1.67616	1.56466			1.00929	1.17899	0.748928
	0.810101	1.67459	1.72061			0.816848	2.04336	1.12042			1.09217	1.34705	1.19107			0.933972	1.98408	1.48631			1.07485	1.73321	1.01108			0.827303	0.632404	1.32733
	0.836043	2.46408	1.70741			1.06726	1.13953	1.13501			1.13192	1.92967	1.2213			1.04149	1.07554	1.45143			0.83106	1.96375	1.30684			0.952086	1.39393	1.20635
	0.842552	1.5435	1.41372			0.957071	2.03298	1.09641			0.884912	1.58173	0.985632			0.90301	1.09031	1.28712			1.05664	2.03486	1.15069			0.724512	0.968412	0.763116
	0.969535	2.72705	1.12364			0.931897	2.21061	1.1732			0.996418	1.8349	0.813693			0.792485	2.04716	1.12161			1.02708	3.17079	1.20452			1.18644	0.903648	0.718978
	1.0587	2.13399	1.68579			0.868757	1.19754	1.28525			1.09598	1.68164	0.925511			0.759521	1.80858	1.64991			1.25379	1.94794	1.08993			1.20553	0.631819	0.850504
	0.894664	1.54313	1.79969			0.799609	1.92454	0.769966			0.957635	2.67964	0.897541			1.0112	2.35978	1.52272			0.984773	1.62156	1.10879			1.25854	0.646675	1.08371
	1.11973	2.05554	1.17786			1.008	1.7084	1.27074			1.16186	1.53993	1.12975			0.924716	2.46261	1.30641			1.06076	1.84125	1.15437			0.695178	0.662637	0.555025
	1.02274	1.59175	1.00549			1.02575	2.01881	1.12623			1.1548	1.67914	1.09732			0.929463	1.84899	1.59896			0.893907	1.62681	1.21295			0.820248	0.675788	1.18096
	1.00889	2.31534	1.71386			1.03509	1.91945	1.06916			0.958764	1.05103	0.970915			0.430899	1.29594	1.13602			1.34881	1.62179	1.13801			1.23594	0.589281	1.00831
	0.91834	1.7231	0.949109			1.39386	1.38995	1.18634			0.70127	2.31997	1.39144			0.87058	1.91923	1.69723			1.17152	1.67714	1.35893			0.666208	0.624543	0.837752
	0.900421	1.98821	1.95446			0.906357	1.44261	1.17685			0.969366	1.41773	0.981283			0.9908	1.9956	1.67597			1.15009	1.33539	1.42599			1.50434	0.518919	0.645843
	0.921812	1.68309	1.59104			0.926804	2.29475	0.912123			1.04795	1.64903	1.3302			0.877258	2.21396	1.7518			1.14614	1.64142	1.14895			1.19867	0.730786	0.974254
	0.927377	1.11416	1.10419			1.0259	2.12725	1.26381			1.03457	2.19629	1.0013			1.02943	1.47551	1.8496			1.08132	2.0903	1.16735			0.645458	0.807632	1.04389
	1.17988	2.12709	1.17822			1.26417	1.53694	1.67042			0.992073	2.11715	1.41294			0.878757	2.32427	1.42582			0.857497	1.73185	1.42807			1.13696	0.771301	0.899914
	1.07066	1.37022	1.56459			0.775155	0.604448	1.386			0.981504	1.88673	1.27327			0.89403	2.26418	1.67851			0.997746	1.43475	1.09046			1.10258	0.580091	0.601085
	0.91749	2.29323	1.57871			0.917089	1.44484	0.949021			0.902449	1.96689	1.43709			1.08432	1.50596	1.61627			0.995131	1.2857	1.11105			0.734911	0.658711	0.609067
	1.05144	1.95912	1.82733			1.25716	1.85954	1.31373			0.893278	1.69846	1.37907			0.958462	1.62441	1.41756			0.821184	1.88218	1.30504			0.662216	0.631138	0.620747
	0.815412	2.63485	1.00729			1.10801	1.38291	1.07158			0.995257	2.66783	1.26619			1.00155	2.09604	1.08142			1.04917	2.10477	1.1159			1.015	1.0987	0.681093
	1.1642	1.7509	1.44638			0.836315	1.54457	0.823025			1.0786	1.75473	1.89644			0.850547	1.62694	1.1611			0.891813	1.79064	1.46698			0.949104	0.521064	0.977165
	1.13935	1.55242	1.71427			0.856591	2.09518	1.22521			1.29242	1.60737	1.28051			0.965493	1.26476	1.46757			1.24995	2.06206	1.10805			0.603901	0.610683	0.831339
	0.906136	1.66843	2.41358			0.93219	1.35608	1.22732			1.14997	2.52691	1.08074			1.26174	2.14664	1.51722			1.0439	1.91422	1.25267			0.75167	0.570715	0.868892
	0.841933	1.64108	1.26407			1.08333	1.58089	1.17001			0.706177	1.69831	0.823199			1.00197	1.62673	1.21635			1.14195	1.45471	1.36796			1.27961	0.858206	0.897779
	0.875022	1.64033	2.02043			0.926445	1.92171	1.14238			1.01844	0.989296	1.31866			1.04119	1.82097	1.29066			1.1654	1.58755	1.31449			1.24867	0.610768	0.695595
	0.909723	1.04841	1.41758			0.910663	1.32116	1.26744			0.901511	2.40683	1.20341			1.11518	1.83602	1.51371			1.18519	2.11493	1.28868			1.05578	0.737913	0.763372
	1.05622	2.74541	1.11515			0.620701	1.73433	1.34424			1.10007	1.57892	1.37195			0.988186	1.57275	1.02492			1.13324	1.77557	1.05748			0.731092	0.439836	0.703318
	0.876383	1.99171	1.2169			1.10486	1.20915	1.41811			0.773177	1.02299	1.56024			1.01859	1.67061	1.50197			1.03063	2.02249	1.16143			0.678847	0.371483	0.564154
	1.06391	2.91704	1.46887			1.1032	1.38478	1.32527			1.1426	1.45632	0.91905			0.915474	1.58646	1.71999			1.1477	1.77956	1.14131			1.12941	0.722195	0.740033
	0.960264	1.30194	1.86145			0.668613	1.27737	1.17696			0.960787	1.39879	2.08003			0.948261	1.85951	1.48861			1.18502	1.86102	1.15009			0.69056	0.735084	0.992596
	0.861767	1.75346	1.0713			1.1076	1.37327	1.56502			1.1017	1.72512	1.92144			0.919814	1.68184	1.69947			1.46995	1.12883	1.307			1.1556	0.91223	0.973061
	0.811198	1.85198	1.05347			0.753184	1.98084	1.33895			0.942093	1.57377	1.31861			1.15179	1.32183	1.40903			0.900474	1.62843	1.12381			1.11565	0.623543	1.10581
	1.10168	2.70928	2.27887			1.30165	1.6448	1.22933			1.22117	1.51331	1.61256			1.17053	2.92805	1.40388			1.17495	2.19353	1.22543			0.768975	0.977816	1.15506
	1.08521	1.59033	1.59328			0.858159	1.62632	1.16228			1.08539	1.94483	1.07123			0.898451	1.56447	1.64677			1.2333	1.80185	1.22183			1.20357	0.591539	1.17938
	0.952641	0.94609	1.14392			0.963043	1.31354	0.947616			0.626201	1.72479	1.25649			0.892735	1.59677	1.62584			1.16259	1.72037	1.15985			1.16032	0.813565	0.727056
	1.14582	3.16349	1.27421			0.663441	1.41306	1.14799			1.04005	1.54409	1.10734			0.950001	1.85403	1.50537			1.16435	1.69073	1.05257			0.869797	0.679202	0.940074
	1.15174	1.44276	0.991232			1.12472	1.58826	1.03751			1.01337	1.37356	1.32227			0.910027	2.09608	1.30134			1.0419	1.69486	1.25628			1.48999	0.776759	0.826074
	1.05284	1.99987	1.8387			1.15277	2.49691	1.30535			1.03777	2.23019	1.14802			0.861044	1.76355	1.56944			1.31416	1.21889	1.15853			0.943849	0.558682	0.695488
	1.29606	1.60679	1.1361			0.977887	1.43108	1.54402			0.991948	2.06007	0.927284			0.999119	1.77247	1.21783			1.11842	2.11631	1.2217			1.07996	0.621119	1.09544
	0.909873	1.90972	1.69126			0.820049	1.46221	1.20927			1.36246	1.60587	0.992316			1.00709	2.08739	1.65503			0.878139	1.20579	1.06213			0.742114	0.549141	1.02694
	1.0499	1.79309	1.85312			1.01886	1.84893	1.29554			1.08018	2.28362	1.29601			0.989385	1.95304	1.08394			0.974531	1.18756	1.22915			1.22272	0.701624	0.754369
	0.913154	1.40449	1.25591			0.760664	1.49967	1.3212			1.08639	1.69186	1.25508			1.14292	1.24373	1.51756			0.952141	1.42074	1.19876			1.12832	0.930064	0.519173
	0.707319	2.06287	1.575			0.901574	1.16152	0.961816			0.937313	1.53756	1.37843			0.899979	1.75849	1.48844			1.22089	1.2205	1.23019			0.934742	0.58161	0.746225
	0.940451	2.38539	1.55379			0.572104	1.47688	1.25068			0.951563	1.59819	1.21493			0.92618	1.8038	1.51147			1.04548	2.14625	1.22128			1.12241	0.967259	0.499636
	0.878685	1.71751	1.53686			1.42164	0.952046	0.909584			0.981145	1.02605	1.4288			1.13676	2.10049	1.51518			1.12477	2.37612	1.1862			1.5656	0.809131	0.822331
	1.33408	2.53478	1.15885			0.670617	1.00413	1.42765			0.8881	1.1012	1.38097			0.997658	1.46521	1.09788			1.04982	1.53448	1.19327			1.37718	1.01308	0.609028
	1.15428	2.10767	1.76108			1.13366	1.75564	1.72267			0.658596	1.77804	1.13629			0.831568	1.67531	1.39857			1.23384	2.2349	1.48049			1.13621	0.679276	0.947736
	0.951808	2.91808	1.57285			1.03147	1.20074	1.29101			1.42475	1.70862	1.04816			1.23645	1.3035	1.44422			1.08353	1.58484	1.17745			1.2753	0.669787	0.496377
	0.999159	1.98325	1.55732			0.973686	2.15482	1.30402			1.0485	1.71269	1.32872			0.863651	1.85631	1.64682			1.06799	1.1705	1.22667			1.10348	0.775521	1.10042
	0.835002	2.10821	1.30214			0.775866	1.63026	1.26373			0.757141	1.17602	0.949415			1.31205	1.68117	1.53437			1.11774	1.68985	1.17305			1.1032	1.28465	0.849479
	1.01069	1.5782	1.47551			1.00407	1.49952	1.09712			1.34046	1.63573	0.583063			1.00485	2.13832	1.68248			1.17453	1.14744	1.44556			1.41804	0.920678	0.519669
	0.810954	1.91869	1.83905			1.20868	1.16612	1.35757			0.545343	1.07501	1.30691			1.04329	2.10191	1.44035			1.08298	1.68141	1.17621			1.41619	1.22794	0.924147
	1.23063	1.47982	1.26593			0.973726	1.81795	1.14664			1.13718	1.51632	1.0751			1.27872	1.83833	1.14017			1.02838	1.71612	1.26475			1.10783	0.875969	0.634467
	1.11254	1.02762	1.41593			0.948489	1.50718	1.17751			0.894962	1.70626	1.23345			1.03812	2.15492	1.46675			0.938882	1.119	1.35465			1.10731	1.15496	0.759151
	0.995513	2.31647	1.35029			0.435059	1.48773	1.16593			0.959869	1.78967	1.34991			1.01151	1.59232	1.69619			1.16714	1.49247	1.16377			1.15742	0.879567	0.587324
	0.752737	1.83626	1.40429			1.29839	1.77717	1.19115			1.19781	1.62946	1.16606			1.02262	1.70808	1.58973			0.991305	1.50739	1.0675			1.47502	0.948573	1.04218
	1.27827	1.94629	1.03487			0.966195	1.44492	1.31051			1.08094	2.72355	1.42653			1.01046	1.32667	1.32333			0.912959	1.55171	1.21097			1.00132	1.20828	0.686885
	0.894991	1.87637	1.29408			1.22683	1.55785	1.40307			1.10168	1.54523	1.25625			1.00293	1.12018	1.40367			1.22462	1.77318	1.20582			1.12828	0.893067	0.991356
	0.566733	2.471	1.727			1.09108	2.1014	1.15841			0.987201	1.54422	1.18236			1.34283	1.70347	0.439865			1.04382	1.96985	1.21209			1.29483	0.664964	0.62295
	1.32867	2.15324	1.13113			0.960657	0.593544	1.3958			1.04892	1.71107	1.27826			1.33193	1.78273	1.33238			1.22736	1.91192	1.28734			0.750546	1.01051	0.706354
	1.1322	1.98555	1.40505			1.14699	1.73154	1.18541			0.937274	0.921695	1.23807			0.950143	1.84927	1.3867			1.0664	1.43991	1.32068			1.41074	0.628784	1.04188
	0.849232	1.82006	0.868126			0.655901	1.54882	1.28443			1.10041	1.45291	1.54459			1.03744	1.90052	1.72999			1.11918	1.40349	1.30131			1.00653	0.869795	1.20499
	0.985441	2.33237	0.91704			0.560664	1.45402	1.7826			0.891468	2.18295	1.37057			0.801967	1.43057	1.82469			1.13831	1.64045	1.27697			1.05104	0.608658	1.01983
	0.902619	1.62183	1.00773			0.605527	1.54782	1.28053			1.11614	2.31969	1.0175			0.861854	1.9104	1.06487			0.981679	1.2049	1.15902			1.07817	1.00015	1.00083
	0.795989	1.6394	1.05017			1.08696	1.17336	1.3229			0.852821	1.20711	1.01664			1.08301	2.4006	1.48772			0.953266	1.33276	1.33041			0.640088	0.642588	0.993067
	1.01743	1.9174	1.27182			1.07393	1.46957	0.814199			1.15	1.79471	1.22301			1.11637	1.59154	1.28965			1.0227	1.48545	1.02555			1.076	0.72203	0.321445
	1.00908	1.89078	1.25465			1.03634	1.45747	0.942148			0.986681	1.20279	1.20138			0.907619	1.61459	1.90459			1.14875	2.09534	1.26977			1.41019	1.07089	0.934645
	0.984361	2.06723	1.28394			1.01901	1.74261	1.00448			1.10996	1.10008	1.20074			0.896081	1.36394	1.35073			1.22811	1.45484	1.25455			1.12279	1.23341	0.666609
	1.18628	1.65006	2.15162			1.20547	0.883558	0.99039			0.849933	1.73909	1.28557			1.04567	1.18644	1.60575			0.998964	1.57533	1.38295			1.14676	0.942204	0.605277
	1.02346	1.82075	1.96628			1.21496	1.56811	0.994206			0.593152	1.42991	1.25254			1.05612	1.95805	1.66094			1.17493	1.70243	1.23545			1.17655	0.842362	0.6191
	0.842943	1.631	1.1227			0.464424	2.29353	1.24403			0.9863	1.89845	1.42192			1.00859	1.54428	1.40441			0.950721	1.8617	1.23856			0.911571	0.835615	0.727967
	1.14997	1.72138	1.16442			1.32559	1.6388	1.301			1.02819	1.71768	1.15256			1.03476	1.63541	1.33518			1.01063	1.83106	1.2372			0.610481	0.76468	1.09834
	0.785429	1.45254	1.33287			1.11971	1.89099	1.04435			0.90111	1.32885	1.07976			0.956414	1.85389	1.03873			1.09165	1.32335	1.21518			1.54813	0.764877	0.580457
	1.13182	1.97032	1.17391			1.02391	2.06676	1.25639			1.07724	1.18961	1.01904			1.0256	1.15668	1.7258			1.07177	1.15198	1.18048			1.16008	0.818632	0.666348
	0.768681	1.68264	1.15364			0.758183	1.84455	1.07063			0.965675	1.32539	1.27912			1.16122	2.01935	1.39639			1.17568	1.88541	1.27468			0.786881	0.921982	0.609278
	1.20133	1.43777	1.12352			0.980609	1.65658	0.958584			1.07321	1.66086	1.4027			1.03876	1.22989	1.28327			1.03732	1.69256	1.45892			1.05703	1.0588	0.849933
	1.27553	1.84786	1.44496			1.49587	0.939824	0.88671			1.00754	1.49701	1.20308			1.00281	1.99243	0.92826			1.07529	1.94207	1.19494			0.813602	0.635454	0.86871
	0.96125	1.53648	1.41614			1.1453	1.64077	1.04136			1.10624	1.86079	1.22841			1.23071	2.02718	1.59816			1.02328	1.95742	1.30424			0.859944	0.745884	0.848117
	0.91548	1.78504	1.29316			0.948141	1.74573	1.26487			1.08701	2.04382	1.08062			1.09747	2.17441	1.82023			1.13979	2.11538	1.17136			1.09931	0.799714	0.671087
	0.899007	1.85184	1.15308			1.05128	1.6357	1.11436			1.04063	1.83625	1.01129			0.99584	1.96927	1.44182			1.53025	1.71236	1.17059			1.02394	0.977132	0.807161
	1.23046	1.80544	1.35494			1.08116	1.32033	1.18515			1.00141	1.21784	1.00764			1.58046	2.06672	1.28391			1.22348	1.82378	1.22242			1.0461	0.959914	0.65224
	1.01416	2.15916	1.15757			0.753649	1.58771	0.901893			1.17405	1.57753	0.952339			0.974427	1.71533	1.40277			1.13479	1.31971	1.22919			1.26563	0.968368	0.645855
	1.09003	1.10634	1.6328			0.841818	2.1333	1.21184			0.923619	2.06903	1.47988			0.932925	1.53597	1.63605			1.06671	2.03973	1.19794			0.968298	0.686619	1.03333
	0.962848	1.74887	0.622815			0.697068	0.782019	1.19416			1.00132	1.3075	1.31306			0.967233	1.59214	1.25251			1.17406	2.04416	0.833935			0.863142	0.912666	0.581035
	1.01103	2.25833	1.62166			0.977894	1.8421	0.975505			1.14536	1.57228	1.59264			1.00446	1.77887	1.22837			1.24683	1.89183	1.27723			0.83999	0.720352	1.12656
	1.09626	2.11015	1.05728			0.923127	2.81084	1.0214			1.0483	2.00832	1.28916			1.3476	2.31624	1.138			1.22573	2.04427	1.15671			1.4353	1.31532	0.809366
	1.05112	1.90603	1.11097			1.0724	1.73919	1.0627			0.935389	2.37057	1.21775			1.08774	2.85798	1.33573			0.971855	1.62609	1.16589			1.39796	0.657756	0.976087
	1.07417	1.60551	1.46051			1.11359	1.44547	0.406276			0.966704	1.12498	1.31471			1.00689	1.37173	1.40892			1.16463	1.29941	1.00679			0.8921	1.34864	0.813373
	n=200	n=200	n=200			n=200	n=200	n=200			n=200	n=200	n=200			n=200	n=200	n=200			n=200	n=200	n=200			n=200	n=200	n=200
		p < 0.0001	p < 0.0001				p < 0.0001	p < 0.0001				p < 0.0001	p < 0.0001				p < 0.0001	p < 0.0001				p < 0.0001	p < 0.0001				p < 0.0001	p < 0.0001

## Sheet: Figure7
Figure7a									Figure7c									Figure7e																											Figure7h				Figure7i
	PlaB [M]	Living Cells [%]								PlaB [M]	Living Cells [%]								Time [h]	Caspase 3/7 activity																										GFP+ cells
		Control n = 3			Ras n = 3						Control n = 3			Ras n = 3						Control												Ras														Vehicle	PlaB
	2.5e-09	98.8122	96.9626	98.0967	109.382	108.513	104.538			5e-10	102.93	104.192	101.923	93.8912	91.7439	91.3295				DMSO			10nM			20nM			30nM			DMSO			10nM			20nM			30nM					3.17	2.99
	5e-09	96.0414	95.7407	93.076	99.5715	102.737	98.5533			1e-09	104.547	103.329	102.815	91.9585	83.852	86.1957			2	5	3	4	1	4	13	6	3	14	4	8	28	1	0	1	3	2	3	4	1	8	0	6	3			4.94	2.31
	1e-08	98.3317	92.2482	95.1737	83.0153	74.6208	86.2786			2.5e-09	105.328	99.2376	99.5091	71.6417	58.4665	60.5157			6	8	10	22	8	19	50	8	25	53	7	29	81	7	4	20	6	15	20	4	9	16	4	13	11			3.84	1.67
	2.5e-08	95.1072	86.2842	91.5388	26.164	25.114	24.8375			5e-09	100.816	75.2524	77.0812	53.3373	43.0222	46.2329			10	12	36	57	19	19	75	19	22	86	38	31	180	11	11	50	33	26	71	30	19	64	21	28	79			2.65	1.75
	5e-08	93.3242	57.9054	73.387	15.8804	15.1268	11.5626			1e-08	74.5984	52.5294	54.1962	35.9057	26.6122	28.628			14	36	55	129	32	55	119	11	16	74	19	26	115	45	26	107	68	87	161	62	43	143	65	92	203			4.74	2.31
	7.5e-08	70.4968	42.0299	44.3079	14.246	17.1051	9.34162			2.5e-08	42.6389	47.1154	47.6982	16.7088	31.6167	31.1354			18	74	95	167	109	101	244	75	107	329	29	36	159	94	61	176	162	128	273	130	105	262	149	170	311			3.02	1.91
	1e-07	61.7869	48.1025	46.3752	12.479	14.294	10.1385			5e-08	45.8744	48.9535	50.1839	17.9869	31.6	32.1492			22	100	115	203	114	110	165	255	244	545	98	177	603	122	84	253	178	192	404	205	180	400	217	320	464			2.58	3.1
	2.5e-07	69.2773	48.9386	49.8814	12.4216	14.3895	10.5962			8e-08	47.3782	46.5839	48.1903	17.3069	27.4626	31.0497			26	130	109	180	101	59	129	330	300	508	314	432	970	159	118	330	240	319	523	364	398	633	365	622	911			2.86	2.6
	5e-07	74.9262	48.8924	51.6534	11.3614	6.46017	8.23962			1e-07	42.5955	42.0933	44.4931	15.3822	24.9104	26.9119			30	131	125	217	64	46	134	392	262	446	540	721	1217	178	168	398	340	464	690	658	725	1162	688	1378	2036			2.67	2.93
				EC50 ≈ 75nM			EC50 ≈ 16nM						EC50 ≈ 16nM			EC50 ≈ 4nM			34	175	128	252	83	33	160	444	213	471	1065	932	1379	269	193	455	601	685	934	1479	1167	1821	1651	2743	4029			n=9	n=9
																			38	159	111	250	77	49	247	352	169	550	1053	902	1584	313	221	538	847	1003	1363	2449	1788	2613	2911	4549	5995				p = 0.0129
																			42	184	123	304	98	86	340	360	169	515	1024	854	1643	366	241	612	1382	1499	1704	3466	2440	3467	4319	6122	7677
																			46	205	143	345	105	105	403	353	208	483	1005	845	1782	406	253	676	2049	2288	2113	4746	3112	4453	5851	7560	9033
																			50	210	240	387	144	229	480	365	347	533	964	1351	1768	445	369	729	3035	3718	2520	6070	4329	5497	7214	9281	9486
																			54	222	254	436	166	310	552	387	380	713	989	1497	1643	492	431	813	4120	4693	2987	7468	5198	6833	8258	9799	10142
																			58	254	279	499	196	378	582	404	513	889	1034	1591	1566	548	521	949	5102	5315	3280	9058	5935	7829	9037	10040	10588
																			62	288	316	526	261	398	644	478	682	1123	1082	1781	1607	618	607	1100	5853	5772	3351	10435	6336	9054	9548	10242	10991
																			66	302	352	599	276	435	708	571	816	1312	1148	1870	1843	709	677	1235	6102	5689	3138	11248	6609	9149	9854	10190	11117
																			70	327	427	704	285	481	847	667	969	1673	1116	2132	2498	837	761	1506	6122	5573	3333	11465	6889	9962	9846	10284	11604
																			74	360	435	738	326	472	793	694	874	1788	1195	2206	2817	929	870	1582	6028	5018	3068	11249	6595	9190	9913	10160	11101
																			78	397	464	741	359	477	844	809	857	2071	1350	2407	3403	1092	1032	1774	5641	4908	3016	10968	6364	8926	9916	9976	10971
																			82	445	491	757	420	517	941	884	924	2406	1572	2679	4128	1256	1236	2042	5420	4802	3043	10609	6297	8629	9834	9995	10757
																			86	499	508	872	453	590	952	948	948	2641	1774	2921	4794	1460	1356	2256	5279	4809	3007	10460	6147	8323	9793	10017	10818
																			90	549	569	904	446	599	1022	922	964	2878	1954	3126	5494	1653	1580	2563	5309	4932	2963	10331	6082	8085	9787	10066	10675
																			94	596	609	943	471	594	1105	989	1016	3110	2181	3290	5967	1926	1819	2763	5304	4942	2968	10016	5992	7688	9727	10057	10477
																			Time [h]	Mean	SD	N	Mean	SD	N	Mean	SD	N	Mean	SD	N	Mean	SD	N	Mean	SD	N	Mean	SD	N	Mean	SD	N
																			2	4	1	3	6	6.245	3	7.66667	5.68624	3	13.3333	12.8582	3	0.666667	0.57735	3	2.66667	0.57735	3	4.33333	3.51188	3	3	3	3
																			6	13.3333	7.57188	3	25.6667	21.7792	3	28.6667	22.723	3	39	38	3	10.3333	8.5049	3	13.6667	7.0946	3	9.66667	6.02771	3	9.33333	4.72582	3
																			10	35	22.5167	3	37.6667	32.3316	3	42.3333	37.8462	3	83	84.0773	3	24	22.5167	3	43.3333	24.2143	3	37.6667	23.4592	3	42.6667	31.6596	3
																			14	73.3333	49.1359	3	68.6667	45.0814	3	33.6667	35.019	3	53.3333	53.5195	3	59.3333	42.3596	3	105.333	49.1359	3	82.6667	53.1068	3	120	73.1369	3
																			18	112	48.775	3	151.333	80.3513	3	170.333	138.338	3	74.6667	73.1186	3	110.333	59.2143	3	187.667	75.831	3	165.667	84.3584	3	210	88.0965	3
																			22	139.333	55.6447	3	129.667	30.6649	3	348	170.696	3	292.667	271.644	3	153	88.6623	3	258	126.633	3	261.667	120.451	3	333.667	124.066	3
																			26	139.667	36.4737	3	96.3333	35.2326	3	379.333	112.434	3	572	349.691	3	202.333	112.447	3	360.667	146.029	3	465	146.482	3	632.667	273.156	3
																			30	157.667	51.4717	3	81.3333	46.4901	3	366.667	94.5798	3	826	350.501	3	248	130	3	498	177.46	3	848.333	273.701	3	1367.33	674.063	3
																			34	185	62.6019	3	92	63.9766	3	376	141.806	3	1125.33	229.526	3	305.667	134.794	3	740	173.179	3	1489	327.115	3	2807.67	1190.32	3
																			38	173.333	70.5998	3	124.333	107.151	3	357	190.549	3	1179.67	358.21	3	357.333	163.084	3	1071	264.636	3	2283.33	436.738	3	4485	1543	3
																			42	203.667	92.0887	3	174.667	143.309	3	348	173.312	3	1173.67	415.247	3	406.333	188.76	3	1528.33	162.992	3	3124.33	592.65	3	6039.33	1680.53	3
																			46	231	103.479	3	204.333	172.05	3	348	137.568	3	1210.67	501.215	3	445	214.18	3	2150	123.721	3	4103.67	871.214	3	7481.33	1592.46	3
																			50	279	94.7259	3	284.333	174.701	3	415	102.587	3	1361	402.093	3	514.333	189.751	3	3091	600.96	3	5298.67	887.284	3	8660.33	1256.75	3
																			54	304	115.43	3	342.667	195.062	3	493.333	190.269	3	1376.33	343.292	3	578.667	205.218	3	3933.33	868.183	3	6499.67	1171.14	3	9399.67	1003.48	3
																			58	344	134.815	3	385.333	193.104	3	602	254.454	3	1397	314.616	3	672.667	239.692	3	4565.67	1118.5	3	7607.33	1573.26	3	9888.33	786.545	3
																			62	376.667	130.082	3	434.333	194.068	3	761	329.677	3	1490	363.891	3	775	281.512	3	4992	1421.72	3	8608.33	2085.52	3	10260.3	721.675	3
																			66	417.667	159.017	3	473	218.493	3	899.667	377.519	3	1620.33	409.275	3	873.667	313.333	3	4976.33	1605.38	3	9002	2322.99	3	10387	654.14	3
																			70	486	195.302	3	537.667	285.253	3	1103	516.213	3	1915.33	716.023	3	1034.67	409.952	3	5009.33	1477.47	3	9438.67	2332.46	3	10578	915.133	3
																			74	511	200.132	3	530.333	238.902	3	1118.67	586.605	3	2072.67	819.179	3	1127	395.144	3	4704.67	1504.67	3	9011.33	2332.14	3	10391.3	626.875	3
																			78	534	182.371	3	560	252.929	3	1245.67	715.162	3	2386.67	1026.65	3	1299.33	412.167	3	4521.67	1354.47	3	8752.67	2306.89	3	10287.7	592.544	3
																			82	564.333	168.432	3	626	277.076	3	1404.67	867.411	3	2793	1281.81	3	1511.33	459.68	3	4421.67	1233.3	3	8511.67	2158.39	3	10195.3	493.034	3
																			86	626.333	212.801	3	665	257.816	3	1512.33	977.454	3	3163	1524.47	3	1690.67	492.347	3	4365	1199.31	3	8310	2156.53	3	10209.3	538.888	3
																			90	674	199.437	3	689	298.361	3	1588	1117.37	3	3524.67	1803.36	3	1932	547.68	3	4401.33	1259.82	3	8166	2125.66	3	10176	454.105	3
																			94	716	196.695	3	723.333	336.206	3	1705	1216.84	3	3812.67	1946.36	3	2169.33	516.907	3	4404.67	1257.29	3	7898.67	2020.25	3	10087	375.899	3
[truncated: 6 more columns]

## Sheet: Figure 8
Figure8a									Figure8b									Figure8c									Figure8d
	RBM39 Nuclear Intensity						n			Indisulam [M]	Living Cells [%]								Indisulam [M]	Living Cells [%]								Time [h]	Caspase 3/7 activity
	DMSO	4OHT	DMSO + Ind 50uM	4OHT + Ind 50uM		DMSO	1899				Control			Ras						Control			Ras						Control												Ras
	1.22444	2.0256	0.710105	1.02524		4OHT	751			5e-06	94.6422	93.9568	95.4949	100.972	87.6952	98.4492			1e-07	104.227	103.271	104.976	97.2954	94.0489	97.3266				DMSO			10nM			50nM			100nM			DMSO			10nM			50nM
	1.07624	1.86297	0.662671	0.760491		DMSO + Ind 50uM	1446			1e-05	97.8808	96.4002	96.245	97.2362	92.9982	97.0882			5e-07	102.307	106.265	107.338	70.8231	66.2285	68.1254			0	3	3	0	9.25	0	15.5	499.25	531.5	521.75	283.25	347.75	373.25	22	9.25	9.5	12.25	83.25	15.5	718.5	547.5	921.75
	0.915152	1.40866	0.662748	0.861294		4OHT + Ind 50uM	763			2.5e-05	100.022	101.623	102.768	87.8615	81.4933	88.7788			1e-06	97.2444	103.515	102.612	60.6219	57.4482	57.4333			4	6	15.5	0	3	3	6	228.25	247.75	183.25	244.5	302.75	361	61	77	83.25	54.25	154.25	109.25	551	393	705.5
	1.11199	1.67708	0.456581	0.820424			p			3.75e-05	103.346	105.374	106.141	63.2775	70.7625	75.2893			5e-06	82.0009	90.5811	85.8687	55.8991	52.3154	52.3167			8	9	21.75	6	9	22	9.25	144.5	109	80	218.75	280	376.75	202.75	157.25	141.25	106	218.5	99.5	383.25	402.5	515.75
	0.852128	1.3249	0.767355	0.611404		DMSO vs. 4OHT	<0.0001			5e-05	103.786	106.265	108.11	51.6695	59.305	65.443			2.5e-05	79.8724	88.9067	84.1018	58.7351	52.1956	52.9188			12	25	31.5	22	9.25	31.5	25.25	109.25	86.75	50.75	231.75	292.5	351	254.25	186.5	160.5	122	264	154.25	476.75	425.25	547.75
	0.988734	1.6692	0.654462	0.718357		DMSO + Ind 50uM vs. 4OHT + Ind 50uM	<0.0001			6.25e-05	104.714	107.995	108.537	45.254	47.5248	48.5881			5e-05	80.3075	89.306	85.6145	57.9067	52.334	51.6237			16	28.25	28.5	28.25	28.25	51	18.5	76.75	41.25	76.75	238	286.5	363.75	241.25	254	186.5	193	338.25	228.25	486.25	492.75	592.75
	1.00828	1.71986	0.596783	0.706003		DMSO vs. DMSO + Ind 50uM	<0.0001			7.5e-05	99.1941	106.994	107.93	31.0162	29.1385	29.6593			0.0001	77.7633	87.1628	83.7549	47.3981	44.2069	45.0279			20	15.5	3	28.25	41.25	60.75	41.5	80	57.5	80	225.25	276.75	380	264.25	347.75	260.5	222.25	363.75	251	508.75	589.5	605.5
	1.02313	1.33502	0.637105	0.857059		4OHT vs. 4OHT + Ind 50uM	<0.0001			8.75e-05	92.3911	100.511	103.633	13.5902	14.7004	15.0866			0.00015	75.6764	79.6589	75.8108	42.5227	39.8238	39.5558			24	31.5	54.25	54.25	60.75	70.25	63.75	109.25	70.25	93	254.25	312.5	396	357.5	338	325	335	515.25	367.25	660.5	679.75	596
	1.07448	1.53425	0.578712	0.700871						0.0001	79.121	89.2612	90.7226	6.37074	4.95033	4.1848			0.0002	65.1225	69.3259	60.7716	36.8401	37.0447	34.4508			28	21.75	47.75	60.75	67	80	67.25	112.25	70.5	89.75	305.75	335	389.5	447.75	392.75	312.25	360.5	551	409.25	773.5	754	870.25
	0.917065	1.43293	0.536639	0.532904									EC50 n.a.			EC50 ≈ 54µM						EC50 n.a.			EC50 ≈ 0,4µM			32	51.25	57.5	54.25	96.25	77	57.5	141.25	83.25	99.5	283.25	325.25	360.5	521.75	418.5	357.25	412.5	702.75	460.5	780	963.5	882.75
	0.972087	3.43741	0.621373	1.27544																								36	47.75	57.5	54.25	99.5	115.5	51	147.75	99.5	73.75	289.5	325.25	408.75	557.5	480	428.5	502.25	708.75	515.25	805.75	1121.5	1002.25
	0.797173	1.35622	0.443139	0.82582																								40	64	77	60.75	89.75	105.75	64	112.5	134.75	112.5	286.25	286.5	392.75	560.25	550.75	505.75	589.75	782.75	592.75	921.5	1208.5	1147.25
	0.865742	2.31156	0.516106																									44	70.5	80.25	54.25	86.75	131.5	73.75	115.5	106.25	96.25	292.75	325.25	370.5	692.5	563.75	486.5	670.25	905.5	622	1070	1379.5	1302
	0.64703	2.34237	0.463851	0.453401																								48	47.75	57.5	60.75	80.25	160.75	86.75	122	102.75	80	283.25	286.25	370.25	799.25	683.25	605.75	799.25	1031.25	741	1192.75	1502	1544
	0.831808	2.98927	0.849117	0.61321																								52	77	83.5	51	112.5	109.25	109.25	112.25	80.25	77	267.25	286.5	392.75	885.75	805.5	657.25	883	1150.5	828	1334.25	1550.25	1582.5
	1.19295	1.22646	0.422075	0.445786																								56	83.25	86.5	73.5	141.5	135	170.5	138.25	112.5	93	283.25	325	380	1018.5	944	767	1076.5	1192.25	969.75	1589	1727.75	1814.75
	0.9796	1.41303	0.437005	0.73337																								60	112.5	92.75	118.75	163.75	115.5	151	147.75	122	106.25	347.75	328.5	389.75	1092.5	966.75	950.75	1137.75	1488.75	1176.25	1663.25	1908.25	1956.25
	1.13875	1.48564	0.588041	0.676806																								64	128.5	96	115.75	209.25	160.5	183.25	164	144.5	115.75	351	370	409	1266.5	1060.25	1028	1460.25	1737.5	1408.25	1901.75	2069.25	2059.75
	0.894856	1.20613	0.550322	0.813016																								68	131.5	131.5	109.25	247.5	241.5	212.5	199.25	157.25	144.5	376.75	412.25	415.5	1385.75	1076.25	1041	1669.5	1960	1643.75	2047	2224.25	2446.75
	1.09282	1.64032	0.495913	0.817289																								72	135	125.25	128.75	232	296	215.5	231.25	157.25	157.25	399.25	399.5	412.25	1453.75	1131	1086.25	1779.25	2117.75	1950.25	2095	2536.75	2572.25
	0.902299	1.92302	0.599129	0.948418																								76	180	112.25	170.5	305.75	305.75	238	231.25	202.5	180.25	470	444.5	418.5	1563	1179.5	1153.75	1901.75	2159.75	2321	2214.5	2682	2595
	1.02387	1.05929	0.43778	0.542121																								80	170.5	144.5	202.75	344.5	309	296.25	273.5	225.25	241.5	480	492.75	438.25	1611.5	1344	1266.75	2146.75	2327.5	2524	2324.25	2888.5	2772.25
	1.06372	2.13667	0.626346	0.59892																								84	215.5	186.5	192.75	390	289.75	338.25	318.75	309	257.5	554	525	457.25	1769.75	1437.5	1389.25	2298.25	2491.75	2672.25	2585.25	3052.75	3030
	0.820122	1.67233		0.639464																								88	247.75	193.25	150.75	431.25	370.25	431.75	357.5	383.25	315.75	537.75	515.25	492.75	1895.5	1534.25	1540.75	2594.75	2737	2978.75	2756	3284.75	3217.25
	0.946664	2.28437	0.326009	0.669482																								92	293	212.5	209	537.75	434.75	441	457.25	402.75	334.75	609	554.25	551	2098.5	1666.25	1689	2701.25	2914.25	3072	2840	3604	3394.75
	0.971249	2.00901	0.304104	0.595061																								96	334.75	283.25	238.25	596.25	496.25	496.25	567	486.5	338	696	641	602.5	2356.25	1782.5	1872.75	2898	3107.5	3194.75	2985	3936.25	3578.5
	0.741304	3.20779	0.524612	0.631985																								100	376.5	322	289.75	673.25	522	531.5	537.75	512	370.25	741	666.75	605.75	2449.75	1988.5	1992.25	2978.75	3230.25	3346.25	3207.5	4149	3891
	1.39471	1.96575	0.655511	1.13173
	0.801121	2.34564	0.820016	0.551102
	1.17399	2.41555	0.90568	0.815123																								Time [h]	Mean	SD	N	Mean	SD	N	Mean	SD	N	Mean	SD	N	Mean	SD	N	Mean	SD	N	Mean	SD	N
	1.13951	2.089	0.40333	0.988694																								0	2	1.73205	3	8.25	7.79824	3	517.5	16.5397	3	334.75	46.387	3	13.5833	7.29012	3	37	40.0866	3	729.25	187.356	3
	1.05076	1.28618	0.590521	0.532356																								4	7.16667	7.81558	3	4	1.73205	3	219.75	33.0794	3	302.75	58.25	3	73.75	11.4755	3	105.917	50.0833	3	549.833	156.253	3
	0.93461	1.95923	0.437815	0.700013																								8	12.25	8.36286	3	13.4167	7.43444	3	111.167	32.3045	3	291.833	79.6619	3	167.083	31.9074	3	141.333	66.9073	3	433.833	71.5919	3
		1.52048	0.348826	1.09222																								12	26.1667	4.85627	3	22	11.4755	3	82.25	29.5085	3	291.75	59.6285	3	200.417	48.3996	3	180.083	74.4414	3	483.25	61.5081	3
	0.842828	1.41807	0.524052	0.559233																								16	28.3333	0.144338	3	32.5833	16.6777	3	64.9167	20.4959	3	296.083	63.4204	3	227.25	35.8617	3	253.167	75.7629	3	523.917	59.6999	3
	1.07111	1.58135	0.441029	0.591422																								20	15.5833	12.6252	3	47.8333	11.1869	3	72.5	12.9904	3	294	78.8039	3	290.833	49.3269	3	279	74.7901	3	567.917	51.8606	3
	1.12955	1.17361	0.370353	1.11389																								24	46.6667	13.1347	3	64.9167	4.85627	3	90.8333	19.5901	3	320.917	71.2488	3	340.167	16.358	3	405.833	96.1198	3	645.417	43.8651	3
	0.895343	1.8662	0.429542	0.34068																								28	43.4167	19.8578	3	71.4167	7.43444	3	90.8333	20.8961	3	343.417	42.5047	3	384.25	68.1487	3	440.25	98.9612	3	799.25	62.256	3
	0.773942	1.28992	0.308147	0.815511																								32	54.3333	3.12583	3	76.9167	19.3751	3	108	29.9197	3	323	38.6741	3	432.5	83.1388	3	525.25	155.582	3	875.417	91.9695	3
	0.867221	2.68827	0.498111	0.718782																								36	53.1667	4.96446	3	88.6667	33.587	3	107	37.5658	3	341.167	61.1976	3	488.667	64.9352	3	575.417	115.653	3	976.5	159.442	3
	0.801727	1.21994	0.56119	0.606108																								40	67.25	8.59869	3	86.5	21.0639	3	119.917	12.846	3	321.833	61.4158	3	538.917	29.1133	3	655.083	110.573	3	1092.42	151.153	3
	0.705534	1.77745	1.0245	0.478784																								44	68.3333	13.1347	3	97.3333	30.2947	3	106	9.62743	3	329.5	39.0488	3	580.917	104.067	3	732.583	151.681	3	1250.5	161.049	3
	1.18724	1.49527	0.518817	1.18162																								48	55.3333	6.76541	3	109.25	44.7186	3	101.583	21.0243	3	313.25	49.3862	3	696.083	97.3863	3	857.167	153.548	3	1412.92	191.823	3
	0.73587	2.64574	0.782783	0.588088																								52	70.5	17.1974	3	110.333	1.87639	3	89.8333	19.4813	3	315.5	67.5893	3	782.833	115.924	3	953.833	172.524	3	1489	134.984	3
	0.984964	1.23125	0.672225	0.76845																								56	81.0833	6.76541	3	149	18.9011	3	114.583	22.6968	3	329.417	48.526	3	909.833	129.184	3	1079.5	111.28	3	1710.5	113.859	3
	1.05062	1.82403	0.620851	0.802221																								60	108	13.5716	3	143.417	25.0029	3	125.333	20.9498	3	355.333	31.3213	3	1003.33	77.6339	3	1267.58	192.501	3	1842.58	157.151	3
	0.775964	2.10565	0.789859																									64	113.417	16.3752	3	184.333	24.393	3	141.417	24.2723	3	376.667	29.5691	3	1118.25	129.397	3	1535.33	177.001	3	2010.25	94.0837	3
	1.00787	1.58547	0.572767	1.03202																								68	124.083	12.846	3	233.833	18.7172	3	167	28.6476	3	401.5	21.4956	3	1167.67	189.686	3	1757.75	175.626	3	2239.33	200.301	3
	0.85884	1.1544	0.547018	0.597782																								72	129.667	4.93921	3	247.833	42.5216	3	181.917	42.7239	3	403.667	7.43444	3	1223.67	200.51	3	1949.08	169.253	3	2401.33	265.886	3
	0.85725	2.23313	0.518768	0.625934																								76	154.25	36.6819	3	283.167	39.1155	3	204.667	25.5689	3	444.333	25.7504	3	1298.75	229.209	3	2127.5	211.477	3	2497.17	248.631	3
	0.967111	1.20997	0.395381	1.08051																								80	172.583	29.1808	3	316.583	25.0029	3	246.75	24.5497	3	470.333	28.5069	3	1407.42	180.913	3	2332.75	188.68	3	2661.67	297.936	3
	0.853089	2.53405	0.447597	0.717336																								84	198.25	15.2623	3	339.333	50.1338	3	295.083	32.9112	3	512.083	49.6515	3	1532.17	207.163	3	2487.42	187.038	3	2889.33	263.589	3
	0.989706	2.1959	0.434941																									88	197.25	48.6236	3	411.083	35.3636	3	352.167	34.0646	3	515.25	22.5	3	1656.83	206.717	3	2770.17	194.137	3	3086	287.774	3
	0.906998	2.17406	0.546698	0.644686																								92	238.167	47.5193	3	471.167	57.7475	3	398.25	61.3739	3	571.417	32.5887	3	1817.92	243.258	3	2895.83	186.06	3	3279.58	394.806	3
	0.794506	2.14556	0.372449	0.64906																								96	285.417	48.2865	3	529.583	57.735	3	463.833	116.17	3	646.5	46.992	3	2003.83	308.52	3	3066.75	152.514	3	3499.92	480.469	3
	0.842296	2.17863	0.562574	0.906025																								100	329.417	43.848	3	575.583	84.7151	3	473.333	90.1964	3	671.167	67.7331	3	2143.5	265.227	3	3185.08	187.867	3	3749.17	486.511	3
	0.931477	1.90218	0.536826	0.708598
	0.673256	2.59428	0.53377	0.728377
	1.59669	1.35966	0.525448	0.449848
	0.779067	1.31317	0.45119	0.510585
	1.04134	0.403484	0.599955	0.604613
	1.13528		0.552289	0.677211
	1.11272	1.52865	0.586766	0.755092
	0.812695	2.81073	0.582326	0.607278
	0.821396	1.50467	0.555481	1.26444
	1.03276	1.17143	0.589855	1.10458
	1.07305	2.00485	0.618229	0.497521
	0.934053	2.03355	0.530618	0.608034
	0.894465	1.6407	0.510087	0.536919
	0.892069	1.37461	0.40773	0.459681
	0.942628	1.23774	0.34034
	1.04212	1.59978	0.47874	0.527141
	0.951103	1.76772	0.34962
	0.889937	1.1858	0.444962	0.94374
	1.31355	2.09501	0.472583	0.552458
	0.840785	1.47469	0.271421	0.481337
	0.859522	1.47623	0.650495	0.609528
	0.920859	1.09777	0.635089	0.512526
	0.798337	1.29294	0.620068	0.512318
	0.971158	1.68279	0.484778	0.677231
	1.0032	1.11247	0.634562	0.449498
	1.23204	1.76989	0.479751	0.359747
	1.13776	1.93761	0.796802	0.55544
	1.00996	1.6389	0.536136	0.439641
	0.78485	1.38343	0.539598	0.494536
	0.809527	1.65385	0.679218	0.503802
	1.23938	1.22669	0.895519	0.488228
	0.850489	1.63289	0.602947	0.50545
	0.689932	1.90851	0.678733	0.442621
	0.95682	2.16801	0.447762	0.448703
	0.780533	1.85782	0.405336	0.546756
	1.1572	0.931199	0.647608	0.452262
	0.830109	1.99712	0.478888	0.517875
	0.87143	1.00173	0.505567	0.430526
	0.904097	1.7338	0.748002	0.905785
	1.14284	0.939078	0.664563	0.455222
	1.09855	1.75467	0.738484	0.922949
	0.996432	1.52537	0.379619	0.46979
	1.10523	0.930867	0.459154	0.544438
	1.04865	2.26938	0.471848	0.455664
	0.956883	1.36439	0.393434	0.443343
	0.924254	2.6339	0.381284	0.907018
	0.946703	1.51769	0.354975	0.531316
	0.882988	2.11377	0.522445	0.529618
	0.787217	1.53709	0.667037	0.474804
	1.03889	1.96184	0.434209	0.647428
	1.06455	0.830273	0.554461	0.598622
	0.86107	1.75165	0.467942	0.831462
	0.813743	1.79693	0.491291	0.471506
	0.805126	1.77337	0.53229	0.514933
	0.832773	1.9986	0.514536	0.459769
	0.838068	1.75787	0.554994	0.408399
	0.912462	2.48755	0.550982	0.445764
	1.07374	1.53342	0.476988	0.890324
	1.06438	1.18286	0.416592	0.354924
	1.14562	2.549	0.489744	0.452183
	0.981673	1.75731	0.603882	0.322414
	1.03875	1.2948	0.424498	0.442516
	1.13028	2.12528	0.757992	0.534646
	1.31973	1.89761	0.442157	0.855935
	1.22119	1.47972	0.84128	0.49283
	1.04525	3.87645	0.541606	0.350458
	0.932277	2.01557	0.582119	0.557264
	1.23202	1.79814	0.721683	0.629534
	0.971644	1.97926	0.392976	0.883697
	0.900619	1.89333	0.420667	1.0835
	0.956947	2.03106	0.499158	0.826402
	1.14196	2.02141	0.633852	0.484138
	1.08711	1.81661	0.697733	0.794601
	1.03242	2.25762	0.58012	0.74033
	0.945679	2.00122	0.392624	0.454801
	1.38619	1.97619	0.469538	0.90997
	1.12223	2.10152	0.755128	0.892409
	0.841703	2.40136	0.466421	0.609071
	0.956214	1.65556	0.337141	0.583018
	0.800293	1.80842	0.548733	0.729139
	0.890111	1.98576	0.571311
	0.949276	1.58732	0.492648	1.1419
	0.895829	1.88713	0.380465	0.597621
	0.964876	1.25939	0.422126	0.841832
	1.03324	1.60372	0.438226	0.507739
	0.786694	1.43403	0.793359	0.950566
	0.809383	1.79914	0.586091	0.825997
	0.843676	2.04462	0.363989	0.621412
	1.06389	2.58655	0.486995	0.622264
	1.03325	1.9431	0.682059	0.774379
	0.841039	1.10467	0.465103	0.806105
	0.903925	2.02297	0.51977	0.480318
	1.18743	1.04896	0.719095	0.507203
	0.861824	1.19691	0.633636	0.607846
	0.85486	1.89557	0.523984	0.874123
	1.08786	1.45191	0.437538	0.561338
	1.0002	1.75989	0.521995	0.632624
	1.07295	1.88311	0.462986	0.650771
	0.784346	1.72183	0.507861	0.521598
	1.00508	1.65539	0.358372	0.462865
	0.832969	1.60637	0.472754	0.509137
	1.00044	1.57617	0.389928	0.435931
	0.977964	2.19911	0.434183	0.426792
	0.785106	2.05101	0.380526	0.904097
	0.804371	1.85264	0.449283	0.445134
	1.04481	1.30515	0.533609	0.444788
	0.842614	1.25859	0.421859	0.851314
	1.11976	0.958852	0.523865	0.518857
	0.937006	1.71131	0.505536	0.488688
	0.964863	2.74227	0.305401	0.517149
	0.881432	1.74129	0.542606	0.764108
	0.931564	1.84587	0.49125	0.587289
	0.97812	1.7939	0.571363	0.727116
	0.696424	1.07703	0.747511	0.408518
	0.944706	1.59817	0.568668	0.521591
	0.981561	1.79714	0.609596	0.48041
	0.892716	1.52236	0.483392	0.824942
	0.951603	1.7629	0.542201	0.40483
	0.885266	1.30564	0.51778	0.535608
	1.13372	1.5639	0.607155	0.502015
	0.787557	1.78492	0.477401	0.542586
	0.924112	1.1988	0.465491	0.868615
	1.12463	1.25965	0.48607	0.429808
	1.13029	1.38065	0.374422	0.454124
	0.911695	1.81472	0.622681	0.33393
	1.07756	1.30796	0.5125	0.53373
	1.00109	1.4306	0.610988	0.498656
	1.06141	0.952341	0.690154	0.573056
	0.747276	1.40052	0.505729	0.494543
	0.636024	0.872246	0.702551	0.636588
	0.914155	1.2824	0.741837	0.410855
	0.875624	1.50542	0.467072	0.84956
	0.896468	1.46827	0.595283	0.430864
	0.962948	1.78828	0.465015	0.65618
	0.753247	1.93841	0.378688	0.609755
	1.02615	1.82092	0.610276	0.675832
	0.947601	1.85449	0.446759	0.341821
	1.104	1.68814	0.47082	0.675221
	1.05642	2.04651	0.372393	0.478767
	0.80865	2.28656	0.597336	0.429292
	0.835761	1.67039	0.332227	1.04328
	1.19682	1.58424	0.486204	0.99102
	0.919759	1.59734	0.605869	0.471489
	0.896088	1.1894	0.378495	0.346431
	0.843676	1.68091	0.445811	0.618121
	0.824015	1.33347	0.386179	0.341484
	0.689821	1.72291	0.549541	0.883538
	1.02836	2.22606	0.693059	0.329181
	1.13123	1.27787	0.481877	0.531171
	0.872032	1.54563	0.620503	0.99821
	0.754213	2.36306	0.603804	0.507184
	0.768973	0.780389	0.456448	0.823194
	0.728766	2.04465	0.580254	0.695917
	0.814655	1.73918	0.398817	0.819487
	0.889306	1.63297	0.516496	0.382864
	0.775719	1.7441	0.491497	0.861351
	0.886173	1.74779	0.316926	0.826693
	0.850978	1.72043	0.569461	0.476688
	0.907812	1.44891	0.318709	0.747247
	0.929979	1.65553	0.616052	0.451053
	0.872472	1.09352	0.428544	0.401722
	1.04866	1.86743	0.474953	1.15478
	0.84967	1.35645	0.401717	0.549528
	0.980406	1.13446	0.372677	0.631065
	0.828487	1.52479	0.585695	0.624939
	0.919969	2.02123	0.55583	0.641044
	0.767236	1.87315	0.377572	0.764044
	0.857903	1.24006	0.566126	0.930875
	0.927881	1.86369	0.55833	0.763064
	1.02243	1.72417	0.676094	0.700181
	0.971284	1.76922	0.437438	0.810227
	1.45775	1.05705	0.348322	0.449698
	1.00711	1.52789	0.396926	0.627746
	0.888447	2.08404	0.680636	0.462801
	0.78814	0.959881	0.48798	0.805727
	0.855116	1.59274	0.582838	0.843409
	0.820071	2.04683	0.394229	0.404668
	0.954356	1.92576	0.442944	1.09558
	0.711894	1.21172	0.488356	0.460534
	0.820583	1.38274	0.747311	0.798616
	0.788501	1.66721	0.512661	0.974402
	1.03107	1.81412	0.486403	0.69823
	0.820739	1.72155	0.319195	0.396747
	1.00538	1.57206	0.445534	0.646749
	0.915551	2.12829	0.459753	0.880936
	0.842065	1.88035	0.546362	0.370883
	0.897635	1.7133	0.435002	1.2367
	0.599499	1.29564	0.596706	0.457666
	0.985167	1.98128	0.577976	0.633156
	0.887611	1.60984	0.421205	0.732324
	0.802803	2.21058	0.387927	0.70369
	0.862756	1.97308	0.514766	0.747506
	0.813938	1.71294	0.486301	0.701139
	0.872986	1.88727	0.439146	0.583945
	0.815675	1.95164	0.44861	0.767861
	0.804743	1.85271	0.415839	0.927375
	0.792337	1.16706	0.41045	0.795474
	0.953804	1.33181	0.579494
	0.773786	0.938472	0.458906	0.761683
	0.718958	1.52213	0.628454	0.920861
	0.852549	2.10512	0.685089	0.732021
	0.758318	2.01591	0.293996	0.549822
	0.816868	1.94377	0.402125	0.503179
	0.937211	1.72013	0.380253	0.688827
	0.83795	2.05301	0.409317	0.680589
	0.723755	1.78667	0.488273	0.700608
	0.883873	1.66372	0.672058	0.687039
	0.768719	1.9541	0.657791	0.552859
	1.21232	1.67702	0.628057	0.610506
	0.83464	1.7794	0.500284	1.08864
	0.838915	1.45503	0.563121	0.576924
	0.798898	2.49216	0.541444	0.767228
	0.842656	1.76326	0.314392	0.320611
	0.685418	1.76184	0.6033	1.03954
	0.708964	1.64504	0.453484	0.353782
	0.814877	0.756057	0.611568	0.446462
	0.791907	1.95182	0.40839	0.417306
	0.889467	2.10114	0.694366	0.818844
	0.710913	1.98499	0.328906	0.763843
	0.852166	1.42486	0.375909	0.395565
	0.962431	1.94006	0.316733	0.467948
	0.84643	1.2881	0.311394	0.748134
	0.674218	1.64303	0.374933	0.313475
	0.859657	1.48515	0.619395	0.451253
	0.805337	2.02543	0.502217	0.573051
	0.814555	1.81127	0.461562	0.526807
	0.768142	1.56443	0.407116	0.427637
	0.748249	1.62834	0.580369	0.480089
	0.915822	1.55192	0.452937	0.924051
	0.67045	1.71017	0.508311	0.447315
	0.720491	1.61004	0.470501	0.570821
	1.07124	1.59085	0.684627	0.536198
	0.955079	1.02958	0.564176	0.577245
	1.01076	1.7304	0.421633	0.479458
	0.800566	1.72503	0.395522	0.40454
	0.752355	0.9444	0.68998	0.652427
	0.641832	2.32025	0.321193	0.710138
	1.07485	1.42777	0.309564	0.420552
	0.76639	1.04219	0.344061	0.350253
	0.946749	1.47555	0.663802	0.836822
	0.814303	1.99415	0.456599	0.355892
	0.929692	1.59057	0.497117	0.575227
	0.870038	0.768605	0.308448	1.02044
	0.639459	1.57047	0.638364	0.809768
	0.691381	1.39632	0.33313	0.763778
	1.02787	1.84875	0.764956	0.438878
	0.844661	1.58311	0.461653	0.655226
	0.840295	1.25303	0.490962	0.507172
	0.826615	1.34711	0.444391	0.436295
	0.817972	1.73689	0.660499	0.810033
	0.77359	1.56378	0.688585	0.706516
	1.1392	2.18265	0.33101	0.724151
	0.773249	1.98144	0.330122	0.622202
	0.789122	1.62575	0.317282	0.502158
	0.878288	1.81397	0.400163	0.549981
	0.771306	1.71892	0.439439	0.955287
	0.660441	2.12648	0.38743	0.749059
	0.870295	2.1346	0.66491	0.353584
	0.925406	2.18234	0.386347	1.20032
	0.801707	2.44084	0.527094	0.671782
	0.977518	1.31427	0.403071	0.546394
	0.988434	1.88819	0.662088	0.860524
	0.964709	1.94381	0.467589	0.603072
	0.837819	1.82436	0.831302	0.415322
	0.933783	1.77463	0.461916	0.638106
	0.829105	1.63057	0.405514	0.699572
	0.868808	1.98611	0.554675	1.01613
	0.815229	2.13995	0.319586
	0.996165	2.50558	0.613359	0.353875
	0.643246	1.75092	0.475922	0.630224
	0.945846	1.31578	0.720217	0.656887
	0.873072	1.87445	0.358306	1.25365
	0.83417	1.15888	0.726912	0.665787
	0.850558	2.47065	0.576294	0.768751
	0.793258	1.97466	0.705177	1.18709
	0.77874	2.2084	0.526894	0.674828
	1.00694	2.01225	0.36394	0.716301
	0.891299	2.09964	0.47559	0.652772
	0.882085	1.32853	0.63464	0.393158
	1.02363	2.80325	0.720345	0.491333
	0.817076	2.00384	0.501993	0.638575
	0.791304	1.24493	0.311442	0.58977
	0.702022	2.33721	0.585689	0.7724
	0.917087	1.72823	0.55859	1.2064
	0.949682	1.32696	0.299507	0.531759
	0.737806	1.44258	0.544788	0.397592
	0.766049	1.98515	0.601298
	1.00511	2.47176	0.624449	0.522414
	0.861121	2.2864	0.433879	0.479995
	0.971867	2.40536	0.660741	0.645983
	0.826543	1.93141	0.321569	0.546691
	0.739847	2.19277	0.614128	0.592684
	1.12694	2.2647	0.741277	0.812905
	0.862707	1.83578	0.671494	0.477482
	0.95101	1.48957	0.498099	0.630041
	0.810388	1.08838	0.542356	0.665613
	0.966795	1.71775	0.716656	0.797307
	0.801506	1.80119	0.484149	0.582582
	0.934198	1.95008	0.830775	0.777367
	0.851034	1.72767	0.49408	0.592808
	1.05083	1.52464	0.76793	0.73333
	0.973105	1.56159	0.421981	0.890491
	0.805819	2.06745	0.479872	0.573262
	0.763354	2.0867	0.583028	0.773262
	0.826584	2.04117	0.478881	0.786654
	0.886401	2.49717	0.564992	0.593228
	1.24184	2.73693	0.540532	0.812976
	0.934928	2.31928	0.694441	0.731317
	0.851802	2.29583	0.638533	0.850958
	0.972655	2.25216	0.438585	0.666586
	0.70416	1.74502	0.712282	0.784512
	0.972609	1.8362	0.387728	0.88793
	0.787921	1.81418	0.537066	0.938771
	0.894698	1.34971	0.347317	0.608978
	1.06908	2.29178	0.577485
	0.791577	2.11879	0.458767	0.677956
	1.11326	2.37105	0.511778	0.761835
	0.990244	1.50701	0.610897	0.559582
	0.730634	2.45391	0.347553	0.492328
	0.784004	1.7826	0.368866	0.610074
	0.877363	2.31557	0.515709	0.569093
	0.888762	0.954723	0.478765	0.432314
	1.01155	1.09928	0.375014	0.452733
	0.785853	2.20151	0.368465	1.24317
	1.01902	1.54566	0.368826	0.845708
	0.897978	1.81404	0.621972	0.450513
	0.724464	1.56814	0.728426	0.667106
	0.941515	1.68527	0.586464	0.415843
	0.821835	1.72929	0.402945	0.363071
	1.25554	2.46895	0.562984	0.442997
	0.842763	1.14512	0.864943	0.691251
	0.801642	2.19526	0.349227	0.622064
	0.879449	1.22711	0.330476	0.621244
	0.773952	1.7011	0.36275	0.536855
	0.904608	1.82048	0.601514	0.486194
	0.85554	2.26104	0.826481	0.586775
	0.972502	1.6215	0.297631	0.52151
	0.760637	1.75557	0.37278	0.537031
	0.863345	3.26042	0.347137	0.678989
	0.764886	1.93998	0.562925	0.71133
	0.814573	2.96161	0.346421	0.969753
	0.850552	2.52035	0.488368	0.540457
	0.951354	2.08854	0.46765	0.320079
	0.803565	1.54042	0.340621	0.448573
	0.951106	1.53181	0.437792	0.641
	0.748629	1.81982	0.412618	0.519263
	1.06403	2.03137	0.693745	0.789617
	0.891819	1.37928	0.595747	1.12446
	0.760024	1.50297	0.561421	0.445816
	0.887716	1.49785	0.432312	0.964055
	0.864154	1.63067	0.356306	1.08754
	0.877114	2.10743	0.5446	0.767115
	0.825295	2.27895	0.369554	0.914076
	1.12918	1.92497	0.667184	0.578228
	0.855963	2.02271	0.584381	0.821454
	0.92445	2.1173	0.350528	0.886714
	0.99922	2.3717	0.488602	0.49129
	1.13999	1.95993	0.578535	0.540806
	0.813594	1.64197	0.525273	0.554196
	0.971849	2.82316	0.319955	0.57179
	0.831573	2.06258	0.384154	0.585188
	0.848644	1.13082	0.361409	0.659885
	0.877214	1.38954	0.364842	0.572673
	1.0078	2.03795	0.605781	1.31798
	0.902388	2.01475	0.63697	0.692375
	0.931066	2.53158	0.458506	0.907126
	0.874559	1.65936	0.528482	0.905391
	0.945896	1.74946	0.659694	1.3148
	0.87978	2.32312	0.471489	0.643773
	0.834201	2.47951	0.465761	0.496642
	0.791318	1.86536	0.501534	0.599744
	0.68432	1.80458	0.702431	0.703284
	0.734816	2.52185	0.297704	0.876364
	0.880909	2.43751	0.483183	0.642216
	0.749364	1.82414	0.557376	0.402214
	0.984421	1.80028	0.351508	0.6156
	0.623576	1.35841	0.353677	0.513267
	0.95447	2.59481	0.423577	0.834263
	0.904143	1.41611	0.452899	0.504966
	0.843743	1.87975	0.78811	0.882933
	0.924789	1.92199	0.463809	0.588317
	0.908875	2.28312	0.643615	0.602873
	0.896599	2.08344	0.505877	0.624275
	0.828087	2.09527	0.458551	0.784078
	0.896936	3.02207	0.673892	0.748293
	0.940033	1.52322	0.624047	0.669758
	0.84581	1.70814	0.427472	0.629015
	0.874912	2.40014	0.739868	0.713745
	0.695839	2.10653	0.488515	0.547552
	0.930456	2.32157	0.631716	0.771445
	0.423641	2.42417	0.608185	0.676655
	1.0864	2.48976	0.466195	0.803675
	0.749936	2.49868	0.49431	0.450966
	0.926787	2.10895	0.404385	0.746494
	1.04008	2.39697	0.476968	0.932524
	1.09519	2.59776	0.651928	0.492159
	0.690163	2.64429	0.417292	0.676662
	0.866251	2.17729	0.885333	0.762261
	1.14294	2.45588	0.540834	0.649116
	0.806224	1.18519	0.33774	0.495033
	0.802552	1.82224	0.541387	0.840833
	0.88707	2.52516	0.60528	0.716286
	1.11822	2.75589	0.615955	0.689896
	0.712169	1.45064	0.501533	0.598422
	1.03065	3.20505	0.352903	0.932102
	0.691111	1.52388	0.657361	0.934732
	0.899135	1.56144	0.415235	0.373207
	1.06368	3.0074	0.540514	0.544272
	0.630116	2.23237	0.571531	0.929859
	0.892559	2.15959	0.32522	0.530166
	0.774798	2.21537	0.5372	0.52862
	0.776886	2.0804	0.363142	0.780735
	0.882853	2.24184	0.271749	0.732155
	0.881659	1.11294	0.359384	0.743176
	0.873328	2.69036	0.642788	1.02463
	0.864672	1.76336	0.772152	0.803884
	0.832444	1.56141	0.376561	0.541384
	0.832097	1.84656	0.602715	0.663704
	0.948355	2.37228	0.471198	0.770835
	0.777594	2.08148	0.28351	0.579225
	0.973616	2.83977	0.446977	0.867824
	0.797375	1.89883	0.610088	0.528734
	0.591838	1.48851	0.365244	0.8944
	0.736003	2.51372	0.547467	0.777335
	0.747042	1.74894	0.423855	0.562908
	0.983052	1.4741	0.635276	0.766421
	0.823057	2.66779	0.439752	0.715525
	0.802938	1.21081	0.354551	0.519135
	0.736675	2.19596	0.49895	0.862649
	0.82671	2.4795	0.772357	1.03814
	0.682329	2.17352	0.380073	1.2592
	0.832941	2.94744	0.763735	0.78301
	0.745577	2.14126	0.726664	0.596082
	0.966039	2.21574	0.407012	0.567536
	0.856267	2.43477	0.337386	0.906026
	0.945647	2.53415	0.609506
	0.872332	2.53565	0.512168	0.717411
	0.553877	2.63431	0.534539	0.642986
	0.664518	1.88035	0.520951	0.733496
	0.851386	2.36677	0.509	0.81284
	0.877122	3.27105	0.681121	0.776446
	0.866127	1.93362	0.597633	0.919279
	0.637245	2.96941	0.568083	0.518119
	0.726305	1.54641	1.02055	0.585368
	0.733427	1.48896	0.48128	0.608398
	0.913883	1.60714	0.534564	0.940756
	0.99255	2.61265	0.696866	0.626821
	0.716621	2.85149	0.502734	0.576187
	0.837558	1.83998	0.5364	1.1677
	0.933133	3.04187	0.342603	0.504102
	0.816376	2.45765	0.63273	0.808788
	0.812075	1.0162	0.577759	0.666554
	0.816955	1.99738	0.338845	1.16498
	0.850557	2.07876	0.563206	0.556876
	0.718261	2.02017	0.520483	0.861478
	0.409131	2.60032	0.40171	0.693382
	0.770276	1.83033	0.365402
	1.04724	2.00576	0.586875
	0.813828	2.13457	0.542467	0.467084
	0.637119	3.37037	0.672966	0.571571
	0.979559	2.02171	0.543804	0.56303
	0.865439	2.03907	0.647736	0.998149
	0.674746	2.49532	0.497553	0.633262
	0.867034	2.68246	0.564695	0.658234
	0.764064	2.73416	0.32948	0.842552
	0.972426	2.45588	0.679026	0.595114
	0.78778	3.15835	0.652593	0.552003
	0.888607	1.36482	0.445283
	0.89421	1.74878	0.522817	0.605847
	0.656505	2.40614	0.687944	0.956371
	0.789219	2.33348	0.646979	0.687336
	0.953873	2.59185	0.541164	0.670222
	0.698037	1.70443	0.471635	0.646069
	1.03721	2.55434	0.705299	1.06802
	0.859084	2.39182	0.66886	0.517519
	0.607927	2.02114	0.55023	0.666931
	0.612891	2.04969	0.489594
	0.816388	2.37406	0.440486	0.66933
	0.789248	1.78484	0.367142	0.608213
	0.613868	1.30274	0.4863	0.531822
	0.838339	2.40362	0.726157	0.644917
	0.724655	2.41748	0.49215	0.841478
	0.887171	1.05439	0.639899	1.13453
	0.738367	1.04462	0.361828	0.693774
	0.820712	1.1336	0.362435	0.966476
	0.544656	2.03469	0.480662	1.00912
	0.889105	2.08496	0.376847	0.564686
	0.77755	2.47296	0.513207	0.693096
	0.675454	1.61263	0.49625	0.787576
	0.692585	1.77661	0.357202	0.493326
	0.89549	2.09742	0.665512	0.654166
	0.798754	2.14602	0.364856	0.477501
	0.804523	1.47366	0.387772	0.694347
	0.869956	2.78883	0.549889	0.581635
	0.784856	2.67126	0.396503	1.06891
	0.852404	2.20033	0.486533	0.45752
	0.925042	2.46076	0.617737	0.479754
	0.852854	0.78121	0.450241	0.631139
	0.756741	1.42369	0.599563
	0.861474	0.893826	0.451279	0.925064
	0.586533	1.93129	0.613153	0.827773
	0.894404	2.22917	0.559888	1.00355
	0.950174	2.17397	0.460882	0.45669
	0.710447	1.97153	0.769702	0.689897
	0.958027	2.10919	0.659104	1.24744
	0.835935	2.52943	0.608823	0.735085
	0.900424	1.53555	0.472255	0.379685
	0.707099	1.52324	0.452559	0.961093
	0.884193	2.15242	0.486847	0.641745
	0.763426	2.18409	0.529062	0.583336
	0.723943	2.39652	0.485328	0.660848
	0.627548	2.29502	0.536028	0.471302
	0.724301	1.86039	0.639243	0.587019
	0.807468	2.02353	0.464795	0.79246
	0.867362	1.84309	0.403081	0.723308
	0.946092	1.88634	0.380468	0.781533
	0.903421	2.20544	0.411152	0.579507
	0.902815	2.06456	0.355206	0.596621
	0.754017	1.65066	0.307946	0.570889
	0.88386	1.416	0.528118	0.810876
	0.727549	1.45785	0.430733	0.595514
	0.828918	2.03661	0.375218	0.662723
	0.762231	2.3057	0.411075	0.584977
	0.819812	1.94882	0.604049	0.886143
	0.899284	1.38284	0.576396	0.541689
	0.963875	1.21778	0.386583	0.496908
	0.910537	1.10161	0.518537	0.586209
	0.962321	2.15222	0.555799	0.45203
	0.603066	2.38323	0.432923	0.634913
	0.756575	2.16309	0.421265	0.538833
	0.6864	1.61209	0.432811	0.555412
	0.710558	2.69382	0.53137	0.671082
	0.810895	1.37969	0.690507	0.485858
	0.805004	2.25502	0.683424	0.523299
	0.807926	2.04659	0.767884	0.575015
	0.798285	1.81262	0.518886	0.544076
	0.8857	2.7152	0.383846	0.454208
	1.00134	2.61898	0.592076	0.365568
	1.1345	2.27946	0.445973	0.642568
	0.910747	2.52598	0.445729	0.536977
	0.714127	2.01905	0.603156	0.613595
	0.89905	1.4744	0.60322	0.571425
	0.841061	2.21846	0.636691	0.531475
	0.807328	1.54768	0.455578	0.476101
	0.770222	1.76042	0.617633	0.574987
	0.90812	1.46415	0.498867	0.525577
	0.905577	1.6547	0.281272	0.410691
	0.871897	2.0015	0.473314	0.898365
	0.793324	1.31448	0.410775	0.623761
	0.837718	1.05833	0.54969	0.695826
	0.752467	2.21221	0.678704	0.647792
	0.852175	2.25021	0.515679	0.495964
	0.804428	2.04998	0.365239	0.891851
	0.724018	2.02565	0.373287	0.764992
	0.860107	1.96665	0.389034	0.584278
	0.981297	1.79227	0.44284	0.784287
	0.823843	2.23462	0.379084	0.855482
	0.793527	2.15214	0.448911	0.434288
	0.925909	1.40778	0.443257	0.564937
	1.16381	1.1421	0.552206	0.629806
	0.860773	2.00835	0.67431	0.437721
	0.843701	1.74638	0.373181	0.444292
	0.964206	2.1086	0.570669	0.792117
	0.881945	2.13651	0.780894	0.673718
	0.688785	2.16341	0.585291	0.682024
	0.923977	1.87125	0.397025	0.663761
	0.849546	2.19555	0.346738	0.633126
	1.074	1.10761	0.663847	0.47673
	0.819732	2.21708	0.830017	0.79391
	0.850164	2.03938	0.369111	0.463593
	0.873859	2.26244	0.507158	0.700493
	0.817003	2.20751	0.604863	0.911459
	0.834504	1.22925	0.67667	0.95502
	0.925304	1.07243	0.606361	0.418088
	0.969746	1.72517	0.542659	1.23012
	1.09336	1.57465	0.975135	0.376475
	0.972932	1.83959	0.649303	0.76101
	0.903891	1.80606	0.549363	1.23708
	0.895454	1.14078	0.637879	0.931335
	0.793025	2.16723	0.499884	0.62689
	0.804998	2.20238	0.435784	0.587782
	1.00484	1.76677	0.58315	0.803135
	0.858378	2.43762	0.451497	0.734976
	0.900322	2.30598	0.805001	0.540561
	0.923704	1.81136	0.65059	0.403815
	0.594347	0.865949	0.427606	0.603031
	0.729287	2.00198	0.61495	0.80203
	0.832112	1.53518	0.594968	0.471253
	0.613728	2.42505	0.799058	0.503622
	0.837302	1.82656	0.637434	0.541782
	0.809448	1.41174	0.352014	0.416131
	0.587369	1.95891	0.811631	0.546519
	0.782169	1.30057	0.532679	0.723394
	0.888707	1.35061	0.389759	0.65898
	0.775514	2.06369	0.458472	0.703492
	0.719874	1.33261	0.645792	0.70042
	0.728699	1.04815	0.718995	0.625805
	0.852248	1.20012	0.583035	0.691741
	0.987608	2.6503	0.549298	0.63823
	0.965981	1.67285	0.576734	0.642388
	0.869574	2.29681	0.372462	0.776602
	1.00595	1.8882	0.786949	0.799861
	0.810345	1.701	0.7063	0.707415
	0.571911	1.51025	0.545807	1.12696
	0.843999	1.05296	0.552612	0.50346
	0.715579	1.34874	0.424127	0.464713
	0.927749	1.78046	0.71161	0.554523
	0.847875	0.953514	0.528992	0.673734
	0.813104	1.45235	0.493814	0.61954
	0.800604	0.947052	0.67051	0.607054
	0.89366	1.65037	0.546241	0.707563
	0.860598	1.26179	0.389647	0.801744
	1.66969	1.70937	0.666881	0.787163
	0.634226	1.28646	0.450556	0.720087
	0.92521	2.35975		0.963714
	0.805642	1.46784	0.787564	0.652152
	0.852338	1.21336	0.577112	0.612877
	0.796135	2.11958	0.60541	0.491937
	0.666918	1.72826	0.358373	0.669579
	0.991556	0.959309	0.615364	0.595362
	0.876902	2.26994	0.527552	0.679994
	0.962971	2.05875	0.5642
	0.725806	1.00243	0.607913	0.518413
	0.976655	1.81114	0.677117	0.741143
	0.908056	1.31125	0.509495	0.513593
	0.822564	1.50737	0.526435	0.462684
	0.811265	1.90806	0.47293	0.725027
	0.849577	0.959821	0.51125	0.749974
	0.912074	1.07789	0.459807	0.693909
	0.822928	1.77929	0.450387	0.88357
	0.863716	1.70877	0.395829	0.942296
	0.996389	2.17207	0.610802	0.765122
	0.757444	2.06069	0.677528	0.698281
	0.776666	1.96595	0.545995	0.68894
	0.761762	1.94498	0.528943	0.387897
	0.774238	1.5855	0.712977	0.466247
	0.994196	1.70686	0.437381
	0.80874	1.89995	0.438088	0.426754
	0.829251	1.96344	0.606323	0.589012
	0.808842	1.95698	0.359287	0.617068
	0.962179	1.96745	0.555441	0.996282
	0.751355	2.22862	0.724699	0.741612
	1.06785	1.48811	0.387837	0.324995
	1.1076	1.29557	0.618874	0.38707
	0.976965	1.59974	0.504173	0.583221
	1.18712	1.9936	0.373745	1.00523
	0.577313	1.92335	0.586568	0.407538
	0.992607	1.0631	0.339346	0.613861
	1.00777	1.09605	0.450225	0.592772
	0.921337	1.08542	0.696339	0.533529
	1.19577	1.23996	0.583078	1.07626
	0.857662	1.17268	0.298534	0.556017
	0.920962	1.6554	0.367399	0.512047
	0.956109	1.75898	0.654754	0.520971
	0.98028	2.48412	0.482787	0.695066
	1.06729	1.66538	0.449239	1.15344
	1.03073	1.95988	0.384936	0.502769
	1.02655	2.12682	0.467268	0.502562
	1.31164	2.12441	0.469288	0.673656
	1.02347	1.82442	0.781541	0.55163
	0.892006	1.17256	0.42013	0.911953
	0.943974	0.897173	0.565711	0.534639
	1.06159	1.37036	0.496498	0.370699
	0.962333	2.16625	0.449724	0.850034
	1.60724	2.76556	0.423021	0.827843
	0.887599	1.89302	0.406249	0.87473
	0.771013	2.20266	0.376284	0.46537
	0.887089	1.15022	0.492612	0.489738
	1.00789	2.67676	0.612604	0.519257
	0.914809	2.60754	0.459886	0.788289
	0.908075	1.65854	0.599487	0.385917
	0.721744	1.93185	0.398851	0.383618
	0.790386	1.50339	0.520744	0.779268
	0.953063	2.13336	0.379361	0.435258
	0.940218	1.21647	0.375613	0.685281
	1.03652	1.88581	0.514748	0.577963
	1.00613	1.18683	0.553847	0.471151
	1.05549	2.29514	0.395764	0.714837
	0.880412	1.9788	0.510235	0.817763
	0.948554	2.29099	0.796107	0.835728
	0.959299	2.58835	0.740033	0.538126
	0.63265	2.44539	0.488263	0.403073
	0.952189	1.86257	0.636361	0.869004
	0.881749	1.95074	0.645664	0.816613
	0.893939	1.76273	0.594993	0.489817
	1.2223	0.935943	0.329053	0.84341
	1.08042	1.9981	0.689033	0.907083
	0.861911	0.972967	0.561435	0.749385
	0.799564	2.06098	0.484094	0.652255
	1.08079	1.8071	0.629019
	0.783001	0.973749	0.544575	0.474974
	0.965404	1.04202	0.584753	0.53819
	1.04798	1.96002	0.653555	0.592007
	1.09421	1.49038	0.541924	0.505192
	0.92004	0.867294	0.540585	0.820133
	0.942382	2.08887	0.492855	0.532268
	1.11183		0.339943	1.08209
	0.96554		0.566107	0.54423
	0.855266		0.413356	0.873296
	0.817141		0.394067	0.627438
	0.951755		0.80784	0.714293
	0.715585		0.67089	0.681282
	0.844476		0.436099
	1.04652		0.611399	1.133
	1.19428		0.600782
	0.904624		0.60569	0.612221
	0.97369		0.680939	1.13227
	0.965329		0.594643	1.27847
	0.930262		0.452954	0.595782
	0.883065		0.341573	0.607018
	0.825061		0.596803	0.655855
	1.00426		0.477448	0.471111
	0.732433		0.660345	0.699392
	0.917524		0.740908	1.01268
	0.918753		0.358515	0.644957
	0.918065		0.376533	0.71378
	1.1694		0.421498	0.619947
	0.836829		0.802954	0.653713
	1.1572		0.599983	0.56841
	1.17585		0.547676	0.870663
	0.830631		0.337846	0.741882
	0.875592		0.867233	0.724122
	0.869237		0.567208	1.06307
	1.0633		0.409181	0.5536
	0.944082		0.346846	1.31143
	0.833912		0.513456	0.557393
	1.42179		0.433949	0.671794
	1.21526		0.579693	0.605882
	0.717058		0.392416
	1.07996		0.507246
	0.898724		0.552495
	1.08753		0.355842
	0.879359		0.783764
	1.10563		0.582559
	0.742138		0.672596
	1.17251		0.541784
	0.807325		0.738137
	0.947694		0.5015
	0.867072		0.461758
	0.83726		0.680369
	0.923992		0.421947
	0.949937		0.460164
	0.976394		0.537606
	0.951828		0.562637
	0.650204		0.563815
	0.886368		0.736513
	0.803419		0.584723
	0.819424		0.35035
	0.840551		0.392264
	0.932532		0.338596
	0.880894		0.631418
	0.599128		0.67817
	0.702011		0.600296
	0.821047		0.601611
	0.616766		0.652583
	0.941243		0.529885
	0.836159		0.708068
	0.868719		0.505725
	1.02617		0.505552
	0.814675		0.507736
	1.03799		0.584357
	0.984226		0.627622
	0.872795		0.517082
	1.00334		0.402088
	0.87492		0.619938
	0.612804		0.502755
	0.796681		0.493632
	0.93667		0.500581
	0.797932		0.45043
	0.910438		0.455287
	1.04534		0.439122
	0.840043		0.425385
	0.897133		0.418025
	0.823836		0.534483
	0.935195		0.684244
	1.03205		0.508241
	1.09812		0.609492
	0.983592		0.647341
	0.609385		0.512453
	1.102		0.479068
	0.822824		0.381894
	1.1693		0.522189
	0.893906		0.559589
	1.08082		0.533746
	1.31937		0.436091
	0.954324		0.529712
	0.857369		0.380312
	0.954503		0.479244
	0.98403		0.49365
	1.03087		0.568799
	0.854079		0.40007
	0.849388		0.416048
	0.819698		0.46612
	0.89078		0.404063
	0.930749		0.596812
	0.649594		0.680488
	0.972899		0.429766
	0.949738		0.469411
	0.747682		0.657061
	0.923795		0.564561
	0.893208		0.537398
	1.00283		0.564621
	0.824932		0.469249
	0.930923		0.376031
	1.02121		0.404864
	0.801747		0.70315
	0.959697		0.766764
	0.765747		0.610597
	1.06386		0.474687
	0.889216		0.616119
	1.1115		0.392955
	0.912101		0.292879
	0.95463		0.324774
	0.844169		0.532737
	0.969015		0.284894
	0.679051		0.666048
	0.722252		0.367606
	0.691362		0.608991
	1.30003		0.69612
	1.25226		0.486814
	1.08641		0.664126
	0.902365		0.493733
	0.8492		0.635184
	0.848349		0.476796
	0.886747		0.573715
	0.899433		0.573569
	0.940499		0.393078
	1.00303		0.550775
	0.915202		0.768844
	1.13277		0.55935
	1.00368		0.461884
	1.4658		0.464192
	1.15516		0.313118
			0.781798
	0.849059		0.457398
	0.881128		0.799576
	1.12131		0.645043
	0.692309		0.508034
	0.89713		0.463318
	0.865459		0.641629
	0.732826		0.401788
	0.86707		0.536482
	1.0362		0.677088
	1.0854		0.492062
	1.02603		0.502303
	0.993014		0.570347
	1.11659		0.647979
	0.842866		0.625694
	1.19026		0.395979
	1.09835		0.528969
	0.835079		0.681012
	0.881238		0.454535
	0.887549		0.583938
	0.907645		0.364526
	0.929399		0.417681
	0.945141		0.904239
	0.976065		0.52839
	0.627471		0.350718
	1.30746		0.460182
	0.669469		0.323437
	0.797971		0.412076
	0.974754		0.526542
	0.962755		0.695188
	1.36554		0.502297
	1.01517		0.401344
	0.864428		0.524271
	1.00134		0.731306
	0.98988		0.603259
	1.19067		0.427656
	1.06062		0.461246
	1.13311		0.581155
	0.880613		0.660306
	0.852204		0.6462
	1.30208		0.838244
	1.1924		0.315276
	0.919572		0.376143
	1.28224		0.507595
	0.882		0.504983
	1.0918		0.423839
	1.14383		0.542496
	0.948788		0.406537
	1.02738		0.530128
	0.92501		0.599754
	1.15574		0.510187
	0.859941		0.36904
	1.02483		0.738089
	1.02626		0.646492
	1.2474		0.641242
	0.968621		0.532217
	0.91345		0.555296
	0.965247		0.742589
	0.754068		0.584626
	1.07522		0.424725
	0.797117		0.363005
	1.12154		0.62107
	0.793611		0.483901
	0.986807		0.554704
	0.563651		0.453301
	1.13732		0.484814
	1.14944		0.544128
	1.04887		0.732144
	1.19665		0.624147
	1.04573		0.559684
	0.849137		0.552827
	0.980889		0.682309
	0.77192		0.472998
	0.952249		0.4207
	1.13984		0.613846
	1.23373		0.509018
	0.818258		0.625515
	1.00395		0.696244
	1.13691		0.499983
	1.05866		0.845282
	1.00793		0.641275
	0.959843		0.383721
	1.16044		0.807637
	0.91585		0.571187
	1.01385		0.578854
	0.787441		0.55031
	0.890058		0.485648
	1.15002		0.538311
	0.820056		0.658395
	0.876219		0.506527
	1.0163		0.599508
	1.06679		0.511475
	1.07509		0.657602
	0.694793		0.666198
	0.751398		0.62093
	1.10361		0.70883
	1.29151		0.386915
	0.88153		0.787115
	0.846559		0.487376
	1.1588		0.61842
	1.28615		0.422589
	1.01238		0.725626
	0.988622		0.649709
	0.94542		0.739249
	0.904065		0.644305
	0.982026		0.498256
	1.11622		0.469935
	1.23238		0.490678
	1.12924		0.452129
	0.599768		0.45907
	1.02549		0.548823
	0.993123		0.621972
	0.996586		0.369757
	0.961338		0.866186
	0.840202		0.398753
	1.1039		0.413448
	0.963583		0.552334
	0.960099		0.51796
	1.07761		0.739518
	0.926988		0.763095
	0.951729		0.400627
	0.971669		0.729504
	0.988414		0.432684
	0.900172		0.702613
	0.832071		0.494177
	0.967165		0.668153
	0.904642		0.504294
	0.892789		0.58446
	0.904446		0.625335
	0.898949		0.691022
	1.09496		0.445246
	0.561662		0.408849
	0.898075		0.359107
	1.02253		0.457157
	1.24418		0.562826
	0.861044		0.611483
	0.864688		0.603869
	0.879674		0.694222
	1.03581		0.781191
	0.997072		0.476007
	0.932052		0.596255
	1.03892		0.658776
	0.929101		0.58698
	0.792882		0.567943
	0.920888		0.596198
	0.931283		0.58077
	0.995724		0.477008
	0.884125		0.642389
	0.887344		0.452856
	0.816159		0.448872
	0.891		0.640915
	0.94335		0.665842
	0.752361		0.404631
	1.02059		0.392306
	1.03634		0.492125
	1.06678		0.759256
	0.925262		0.592934
	0.852801		0.512225
	1.15119		0.608642
	0.991607		0.592612
	1.22805		0.650277
	0.936663		0.516814
	0.782582		0.373139
	0.885665		0.755668
	0.801671		0.371799
	0.840584		0.366192
	0.834121		0.425235
	0.948048		0.696707
	0.932821		0.367725
	1.28251		0.298816
	0.863635		0.686348
	0.978291		0.519059
	0.75612		0.564785
	0.861947		0.820008
	0.843826		0.652817
	1.11068		0.695433
	0.750116		0.453096
	0.84762		0.596928
	1.23168		0.333787
	0.946646		0.427182
	0.900321		0.409865
	1.01015		0.665164
	0.899691		0.410871
	1.00306		0.590543
	1.10099		0.698688
	0.872665		0.367365
	1.01658		0.373858
	0.900154		0.658953
	1.03813		0.498447
	0.916205		0.609905
	0.849578		0.362373
	0.985017		0.525182
	0.959446		0.382248
	0.967656		0.378121
	0.966872		0.360884
	0.983167		0.765516
	1.03535		0.577318
	0.892417		0.686316
	1.08208		0.73074
	1.09174		0.856689
	1.00988		0.541483
	1.05362		0.83288
	0.98229		0.745399
	0.892855		0.761801
	1.07705		0.518895
	0.874389		0.703809
	1.24481		0.971574
	0.966801		0.348381
	1.08647		0.312046
	0.870007		0.383424
	0.591292		0.68719
	0.909237		0.671592
	0.795972		0.541552
	1.01857		0.452232
	1.10433		0.36776
	0.868841		0.557229
	1.1537		1.01537
	1.24978		0.521745
	0.936086		0.830797
	1.17573		0.401961
	1.23506		0.658956
	1.01031		0.83799
	1.00695		0.608231
	1.10077		0.602366
	0.869355		0.351284
	1.15231		0.692422
	0.83314		0.527348
	0.939485		0.523253
	0.804923		0.503358
	0.757261		0.416838
	1.07197		0.711082
	0.918703		0.377969
	1.29944		0.274171
	0.981576		0.748019
	1.01314		1.01318
	0.822871		0.331976
	0.99319		0.55467
	1.09508		0.798622
	0.936606		0.700894
	1.03108		0.548688
	1.16662		0.350569
	1.10362		0.342218
	0.851989		0.571932
	1.36771		0.497412
	1.03909		0.737866
	1.13034		0.565416
	1.10843		0.697479
	1.07794		0.91061
	1.06759		0.728315
	1.24715		0.324387
	1.03687		0.620495
	1.03661		0.798265
	0.798282		0.744007
	1.1795		0.493051
	1.33726		0.387186
	0.908312		0.707285
	1.05206		0.734827
	1.06653		0.725353
	1.24278		0.620665
	1.18392		0.333692
	1.11761		0.71128
	1.05841		0.749137
	1.16592		0.497607
	1.09993		0.591632
	1.03904		0.306678
	1.10856		0.569911
	0.832295		0.597405
	1.06964		0.591843
	0.88885		0.642239
	1.00776		0.767647
	1.17633		0.761698
	1.15604		0.585138
	0.924648		0.414652
	0.933542		0.448681
	0.739541		0.465234
	0.979854		0.739058
	1.05001		0.717867
	1.0283		0.786864
	1.18246		0.54191
	0.909481		0.621341
	0.865561		0.393738
	0.970011		0.427928
	1.02598		0.560161
	0.873841		0.433282
	0.994062		0.397512
	0.915642		0.480072
	0.903337		0.74457
	0.827786		0.582893
	0.906301		0.797446
	0.800398		0.403458
	0.717488		0.467039
	0.836444		0.518691
	0.85002		0.52345
	1.24936		0.772625
	0.722655		0.40646
	1.11088		0.617349
	0.870977		0.611734
	0.870616		0.57799
	0.994836		0.481848
	0.889122		0.490892
	1.07496		0.677073
	0.769589		0.508167
	0.948485		0.889091
	0.734642		0.62281
	0.908963		0.571545
	1.01968		0.466536
	0.898021		0.557438
	0.710659		0.458926
	0.867629		0.409064
	0.845814		0.547152
	0.892766		0.35567
	1.05194		0.399826
	1.05986		0.408989
	1.20832		0.363869
	0.522232		0.36646
	0.876836		0.491063
	0.844574		0.556478
	1.17159		0.348324
	0.816847		0.487242
	0.784717		0.404762
	0.98064		0.465279
	0.937525		0.309192
	0.865857		0.369475
	0.939928		0.481231
	0.958552		0.591268
	1.05015		0.58116
	0.907796		0.861118
	0.791749		0.795875
	0.627329		0.460404
	1.06609		0.562234
	1.16124		0.822116
	0.73744		0.734645
	0.876415		0.60257
	0.924695		0.386523
	1.06677		0.506344
	1.11441		0.495217
	0.759931		0.566536
	0.831119		0.417657
	1.10555		0.450763
	0.871545		0.658812
	0.83632		0.580252
	1.06159		0.539631
	0.988664		0.690073
	0.906467		0.648631
	0.929849		0.534882
	0.865627		0.511454
	1.01233		0.512402
	1.07087		0.399392
	0.951617		0.373558
	1.06066		0.596536
	0.968674		0.507154
	1.16226		0.403453
	0.843752		0.582286
	0.950655		0.437265
	0.904501		0.544353
	0.644834		0.400342
	1.09236		0.93669
	1.05253		0.437418
	1.20762		0.365713
	1.00919		0.47472
	1.09062		0.49273
	0.997354		0.746653
	0.872039		0.483237
	1.18816		0.591091
	0.894157		0.328917
	0.978692		0.712285
	1.0893		0.31078
	0.985393		0.587448
	1.30847		0.488731
	1.03022		0.450108
	1.1725		0.83365
	1.04154		0.718105
	1.0457		0.577959
	1.20718		0.428378
	0.783987		0.344231
	1.04446		0.467372
	0.780158		0.368544
	0.834188		0.311687
	1.17177		0.726306
	1.18639		0.374562
	0.73982		0.609768
	0.865732		0.296871
	1.22043		0.403966
	1.09829		0.568961
	1.18738		0.83358
	0.971423		0.595736
	1.19077		0.490883
	1.1136		0.731428
	1.13374		0.522618
	0.84209		0.773839
	1.01901		0.510746
	1.04181		0.528947
	0.986962		0.563991
	1.07985		0.377523
	0.942522		0.564923
	1.17687		0.456035
	1.24786		0.551886
	1.00211		0.423971
	1.10039		0.505129
	0.968439		0.691345
	0.920309		0.424448
	1.20994		0.46802
	1.46798		0.739224
	0.964091		0.496859
	1.10605		0.7175
	1.10996		0.659066
	1.00313		0.677792
	1.20767		0.55263
	1.21833		0.786193
	0.98001		0.323289
	0.84868		0.513264
	1.03818		0.341304
	1.15453		0.455777
	1.14876		0.405576
	0.949398		0.852684
	1.25934		0.896783
	1.18405		0.580584
	0.963762		0.417261
	1.06607		0.71432
	0.83529		0.451831
	1.01455		0.416851
	0.88219		0.702065
	1.15724		0.363173
	1.02069		0.507412
	0.933885		0.531548
	1.03725		0.372421
	0.78426		0.386684
	1.17666		0.892374
	1.14607		0.492389
	0.991423		0.754817
	1.07181		0.610099
	1.15792		0.783292
	1.1035		0.575008
	1.4512		0.362756
	1.16479		0.594022
	1.07406		0.340689
	1.06157		0.523039
	1.14415		0.416819
	0.823744		0.473842
	1.22649		0.4459
	1.14484		0.409106
	1.12638		0.437175
	0.784007		0.751914
	1.02139		0.768198
	1.09534		0.44711
	0.823931		0.713057
	1.02436		0.42619
	1.03435		0.728401
	0.948368		0.471723
	1.05042		0.517664
	1.22866		0.57389
	1.31825		0.545842
	1.00602		0.660701
	1.39707		0.343981
	1.44438		0.5922
	1.48247		0.79668
	1.64098		0.467181
	1.45548		0.505205
	1.03203		0.480267
	0.950885		0.82522
	1.12662		0.529321
	1.04866		0.481522
	1.01215		0.565429
	1.29133		0.579994
	0.895597		0.502687
	1.19465		0.433598
	1.14959		0.745707
	1.2252		0.718904
	0.887607		0.588296
	1.10845		0.533497
	1.24301		0.515144
	1.25842		0.550738
	1.00709		0.521674
	1.08273		0.539584
	1.14531		0.542442
	1.33327		0.557295
	0.972364		0.336838
	1.00928		0.819736
	0.903644		0.360675
	1.47992		0.431246
	1.32396		0.676648
	1.11725		0.431684
	1.33239		0.574408
	0.940685		0.923117
	1.18115		0.713416
	1.4392		0.80135
	1.1796		0.729156
	0.886975		0.767688
	1.20779		0.656875
	1.021		0.426109
	1.10749		0.639822
	1.61987		0.338438
	1.19228		0.567326
	0.969178		0.48551
	1.38656		0.763185
	1.27649		0.699895
	1.31052		0.532944
	1.42268		0.324095
	1.21497		0.383908
	1.14645		0.575004
	1.23426		0.54967
	1.16239		0.731299
	1.03496		0.500818
	0.979622		0.375909
	0.94406		0.458087
	1.37569		0.816847
	1.30491		0.417193
	1.27445		0.391487
	1.00563		0.490487
	0.955157		0.780505
	0.943115		0.295205
	1.00498		0.584117
	1.38592		0.897645
	1.47035		0.436313
	0.946452		0.827241
	1.16449		0.497153
	1.21935		0.348831
	0.828944		0.461749
	1.24785		0.791002
	1.31974		0.401961
	1.3514		0.746953
	1.31143		0.400861
	0.940931		0.368266
	1.38228		0.358097
	1.20258		0.805829
	0.875023		0.622736
	1.23857		0.494256
	1.24232		0.8642
	1.49977		0.364445
	0.550118		0.564736
	1.25502		0.825962
	1.44365		0.540417
	1.32144		0.721926
	1.02182		0.621688
	1.01445		0.487903
	1.21869		0.872374
	1.3254		0.5679
	1.23688		0.497151
	1.48982		0.449017
	0.884452		0.494095
	1.06132		0.486679
	1.35855		0.4726
	1.36097		0.514007
	0.934773		0.821344
	1.11471		0.368283
	1.1574		0.51589
	1.31868		0.641352
	1.2786		0.413929
	1.39482		0.745312
	1.38204		0.4225
	1.2087		0.601025
	1.13167		0.431087
	1.39907		0.505875
	1.1654		0.504061
	1.10521		0.393241
	1.24045		0.448545
	1.26788		0.522167
	1.31274		0.400713
	1.50171		0.430307
	1.22928
	1.26063
	1.04349
	1.15299
	1.37776
	1.46408
	1.40186
	1.16275
	0.928096
	1.28528
	1.22649
	1.12448
	1.52903
	1.12559
	1.1599
	1.34756
	1.46909
	1.14168
	1.43479
	1.30039
	1.13662
	1.15142
	1.27745
	1.26159
	1.15909
	1.00731
	1.26879
	1.21214
	1.22102
	1.42257
	1.34036
	1.36659
	1.26185
	1.2875
	1.3261
	1.37365
	1.07019
	1.47721
	1.56179
	1.23595
	1.25235
	1.07922
	1.34073
	1.38441
	1.13841
	1.41259
	0.898756
	0.910227
	1.22512
	1.10717
	1.19441
	1.00066
	1.14989
	1.25454
	1.09408
	0.841534
	1.66759
	1.08924
	1.50394
	1.3844
	1.35772
	1.25032
	1.01336
	1.27419
	1.17045
	1.02525
	1.40208
	0.999207
	1.32628
	1.1027
	1.10551
	1.25381
	0.994511
	1.16341
	1.36848
	1.14711
	1.14338
	1.2174
	1.2894
	1.01311
	1.0869
	0.95888
	1.10176
	1.26538
	1.03664
	0.772271
	1.18798
	1.13007
	1.17633
	1.01417
	1.30352
	0.979383
	1.07925
	1.12876
	1.41756
	1.07853
	1.18013
	1.1005
	1.27572
	1.10655
	1.00945
	1.44573
	1.16167
	1.15023
	1.12974
	0.99491
	1.24482
	1.44732
	1.20152
	1.00168
	1.29446
	1.30987
	1.14054
	1.16155
	1.34037
	1.10331
	1.08263
	1.2837
	1.06194
	1.20444
	1.26599
	1.21237
	0.886839
	1.10563
	1.30523
	1.19591
	1.16936
	1.21022
	1.09527
	1.3081
	1.24556
	1.30284
	1.16491
	1.19993
	1.35909
	1.19606
	1.49464
	1.20848
	1.23405
	1.27138
	1.34276
	1.2019
	1.31236
	1.13007
	1.41999
	1.02064
	1.22528
	1.17463
	1.23178
	1.37623
	0.936362
	1.35162
	1.3505
	1.13346
	1.26779
	1.38166
	1.53783
	1.35394
	1.21004
	1.49814
	1.38934
	1.21616
	1.64146
	1.34153
	1.48089
	1.32743
	1.11102
	1.39326
	1.42257
	1.21462
	1.12698
	1.22601
	1.10556
	1.08444
	1.62569
	1.46452
	1.16276
	1.37085
	1.30527
	1.11639
	1.18675
	1.09819
	1.08122
	1.35973
	1.51719
	1.28946
	1.28697
	1.31161
	1.33187
	1.51673
	1.34363
	1.25557
	1.20092
	1.16161
	1.41714
	1.00052
	1.55629
	0.997027
	1.31636
	1.41965
	1.17004
	1.35343
	1.10382
	1.61854
	1.27521
	1.2006
	1.3842
	1.24161
	1.38669
	0.744352
	1.00356
	1.41736
	0.848403
	1.15099
	1.19083
	1.31498
	1.52264
	1.25473
	1.65328
	1.32393
	0.997234
	1.30648
	1.079
	1.3169
	1.55283
	1.13594
	1.20664
	1.21873
	1.1544
	1.30835
	0.985759
	1.44984
	1.19542
	1.11678
	1.30706
	1.11079
	1.06342
	1.37374
	1.10203
	1.08308
	1.46598
	1.12215
	1.23834
	1.0393
	1.11055
	1.01447
	0.737154
	1.23923
	1.0829
	1.29258
	1.08437
	0.980675
	1.00033
	1.41844
	1.00218
	0.688368
	1.12066
	1.43954
	1.00618
	0.97775
	0.847109
	0.970535
	0.887481
	1.15323
	1.11757
	1.11475
	1.0732
	1.13391
	0.987991
	0.733505
	1.07212
	0.932732
	1.31627
	1.03562
	1.11248
	1.00989
	1.08695
	1.01111
	1.01587
	1.02698
	0.95377
	0.868034
	1.25083
	0.831707
	1.06468
	1.08926
	0.994988
	1.12003
	1.06285
	1.01533
	0.709428
	1.08484
	1.00935
	1.18898
	1.01612
	0.892176
	0.994001
	0.780956
	1.15447
	0.921971
	0.989199
	0.92568
	1.31792
	1.14083
	0.996483
	1.14558
	0.968949
	0.962341
	1.11217
	1.28181
	1.14453
	0.978374
	1.01381
	1.0939
	1.21166
	1.06323
	1.21679
	0.881321
	1.16795
	0.922801
	0.78053
	1.25896
	1.02913
	0.957981
	1.21115
	1.26329
	1.13758
	1.49622
	1.39786
	1.05991
	1.18977
	1.0461
	1.03781
	1.04864
	1.17384
	0.897948
	1.01835
	0.906097
	1.22764
	1.19028
	0.9412
	1.28886
	1.30942
	1.05533
	1.06936
	1.12216
	0.984657
	1.16616
	0.99787
	0.896854
	0.907911
	1.08385
	1.1692
	1.00177
	0.958808
	1.21378
	1.35751
	1.17885
	1.2093
	0.979553
	1.07446
	1.1095
	1.31667
	1.01539
	1.12111
	0.950411
	1.06349
	1.1463
	1.42948
	1.05305
	1.07647
	1.03107
	1.07247
	1.11297
	1.51302
	1.0307
	1.06247
	1.114
	1.17653
	1.03686
	1.05184
	1.03126
	1.03179
	1.08293
	1.08172
	1.09076
	0.939357
	1.43341
	1.22209
	1.02976
	1.63459
	1.03287
	0.968336
	0.939542
	1.31348
	1.14847
	0.898392
	0.9815
	0.969075
	1.24463
	1.3407
	1.15868
	1.12432
	1.00776
	1.31483
	1.2833
	1.09377
	1.23412
	1.25721
	1.24596
	1.20475
	1.13369
	1.15742
	1.08667
	1.15959
	1.02053
	1.03224
	1.28823
	1.11658
	1.21836
	1.39249
	1.09661
	1.14014
	1.26327
	1.24832
	1.10143
	1.26159
	1.0637
	1.04182
	1.15158
	1.03238
	0.922088
	1.15675
	0.996378
	1.38313
	0.99068
	1.23518
	1.12531
	0.970583
	1.01129
	1.36805
	1.02535
	1.10727
	1.08196
	1.1317
	1.15536
	1.35424
	1.09065
	1.116
	1.32834
	1.14458
	1.16385
	1.00558
[truncated: 7 more columns]

## Sheet: Figure 9
Figure9b				Figure9c					Figure9e
	Final body weight				Number of injections	Body Weight [%]				Number of Tumors			Liver weight [grams]
	Vehicle	E71707				Vehicle	E71707			Vehicle	E71707		Vehicle	E71707
	25.44	23.79			0	100	100			20	21		2.13	3.24
	21.99	24.34			1	98.7262	98.9025			155	28		4.6	1.52
	20.13	23.46			2	98.4046	97.5863			132	77		4.32	1.37
	23.23	23.25			3	98.8208	96.3694			96	3		3.15	2.47
	21.59	23.98			4	98.6785	96.0481			219	172		4.87	1.4
	23.61	20.86			5	100.264	96.5656			135	104		1.98	3.53
	24.15	21.56			6	101.585	95.6675			162	165		1.83	2.03
	21.14	20.76			7	102.844	95.8312			24	21		4.55	2.64
	24.68	22.23			8	103.411	97.1213			97	45		2.8	1.31
	24.05	21.72			9	100.082	94.5312			102	12		2.61	1.24
	21.24	21.71			10	96.5617	93.5563			62	4		4.73	2.5
	23.77	23.81								100	55		3.66	1.02
	21.44	19.5								24	9		3.82	4.25
		19.33									88			3.45
		19.4									45			4.14
		22.86									65			1.36
	n=13	n=16								n=13	n=16		n=13	n=16
		p = 0,2288									p = 0.0407			p = 0.0111

## Sheet: SupFig1
SupFigure1b				SupFigure1d						SupFigure1e						SupFigure1f						SupFigure1g						SupFigure1h
	SA-β-Gal positive cells [%]				BrdU positive cells [%]						p16INK4a positive cells [%]						p21CIP1 positive cells [%]						53BP1 positive cells [%]						γH2AX positive cells [%]
	vector	Ras			Vector		ER:RAS				Vector		ER:RAS				Vector		ER:RAS				Vector		ER:RAS				Vector		ER:RAS
	2.459	73.503			DMSO	4OHT	DMSO	4OHT			DMSO	4OHT	DMSO	4OHT			DMSO	4OHT	DMSO	4OHT			DMSO	4OHT	DMSO	4OHT			DMSO	4OHT	DMSO	4OHT
	2.783	90.291			50.1046	48.8038	46.1085	22.2222			1.97256	2.56917	5.3654	55.309			14.0625	12.207	13.0395	60.1083			9.03042	6.94568	11.1196	26.2376			7.77577	10.1174	11.6415	22.7119
	4.637	91.566			47.619	51.232	45.572	15.0685			2.52833	2.76074	4.14414	54.078			11.614	13.5885	11.9417	58.7912			4.55764	4.81928	11.794	27.0869			12.4319	10.1604	9.71338	21.9585
		n=3			47.3535	48.8491	50.6494	13.5556			1.56114	1.75781	4.63822	56.4565			14.8148	9.90712	13.1731	66.0107			7.38189	5.67766	8.57393	23.2			8.77797	16.184	14.6752	27.4627
		p = 0.0002						n=3						n=3						n=3						n=3						n=3
					Comparison			p value			Comparison			p value			Comparison			p value			Comparison			p value			Comparison			p value
					Vector DMSO vs. Vector 4OHT			0.9941			Vector DMSO vs. Vector 4OHT			0.9975			Vector DMSO vs. Vector 4OHT			0.9093			Vector DMSO vs. Vector 4OHT			0.9103			Vector DMSO vs. Vector 4OHT			0.7879
					ER:RAS DMSO vs. ER:RAS 4OHT			<0.0001			ER:RAS DMSO vs. ER:RAS 4OHT			<0.0001			ER:RAS DMSO vs. ER:RAS 4OHT			<0.0001			ER:RAS DMSO vs. ER:RAS 4OHT			<0.0001			ER:RAS DMSO vs. ER:RAS 4OHT			0.0037
					Vector DMSO vs. ER:RAS DMSO			0.9983			Vector DMSO vs. ER:RAS DMSO			0.1414			Vector DMSO vs. ER:RAS DMSO			0.993			Vector DMSO vs. ER:RAS DMSO			0.1733			Vector DMSO vs. ER:RAS DMSO			0.8198
					Vector 4OHT vs. ER:RAS 4OHT			<0.0001			Vector 4OHT vs. ER:RAS 4OHT			<0.0001			Vector 4OHT vs. ER:RAS 4OHT			<0.0001			Vector 4OHT vs. ER:RAS 4OHT			<0.0001			Vector 4OHT vs. ER:RAS 4OHT			0.004

[truncated: 13 more sheets: SupFig2, SupFig3, SupFig4, SupFig5, SupFig6, SupFig8, SupFig9, SupFig13, SupFig14, SupFig15, SupFig16, SupFig17, SupFig18]
